# Supplementary material for: Gestational heat stress alters skeletal muscle gene expression profiles and vascularity in fetal pigs in a sexually dimorphic manner
Source: J Anim Sci Biotechnol. 2022 Jul 15;13:76. doi: 10.1186/s40104-022-00730-2 (PMC9284688; doi:10.1186/s40104-022-00730-2)
Supplement: Supplementary file 1 — Additional file 1: Table S1. Full list of the DEG for each pair of comparison. [file 40104_2022_730_MOESM1_ESM.xlsx]

## Sheet: HS vs CON in Females
Ensembl ID	LogFC	AveExpr	T	P.Value	Adj.P.Val	B		Gene symbol	Description
ENSSSCG00000012020	-0.750799	0.695298	-3.73497	0.000548477	0.0378992	-1.20984		NCAM2	neural cell adhesion molecule 2 [Source:NCBI gene;Acc:100737392]
ENSSSCG00000031750	-0.647375	1.0851	-3.65231	0.00070163	0.0424927	-1.18929		APELA	apelin receptor early endogenous ligand [Source:NCBI gene;Acc:102159782]
ENSSSCG00000004907	-0.580098	2.82629	-3.65087	0.000704636	0.0424927	-0.540403		CCBE1	collagen and calcium binding EGF domains 1 [Source:NCBI gene;Acc:100510995]
ENSSSCG00000036145	-0.329964	4.48946	-4.56651	4.13774e-05	0.0163511	2.07679		PRKAA2	protein kinase AMP-activated catalytic subunit alpha 2 [Source:NCBI gene;Acc:397504]
ENSSSCG00000023373	-0.319154	3.01437	-3.64633	0.000714198	0.0425508	-0.527748		ZNHIT3	zinc finger HIT-type containing 3 [Source:NCBI gene;Acc:100512308]
ENSSSCG00000004792	-0.237687	5.03908	-3.584	0.00085851	0.0448419	-0.726075		FAM98B	family with sequence similarity 98 member B [Source:NCBI gene;Acc:100522915]
ENSSSCG00000028748	-0.237593	3.67199	-3.52606	0.00101746	0.0483823	-0.774323		NDC1	NDC1 transmembrane nucleoporin [Source:NCBI gene;Acc:100621612]
ENSSSCG00000032541	-0.221001	4.74547	-4.29622	9.76579e-05	0.0184796	1.28682		TIGD2	tigger transposable element derived 2 [Source:NCBI gene;Acc:102166704]
ENSSSCG00000015430	-0.205158	5.10446	-4.45924	5.82862e-05	0.0163511	1.74403		RINT1	RAD50 interactor 1 [Source:NCBI gene;Acc:100517297]
ENSSSCG00000011317	-0.186482	6.62926	-3.60717	0.000801866	0.0438951	-0.817513		FYCO1	FYVE and coiled-coil domain autophagy adaptor 1 [Source:NCBI gene;Acc:100151740]
ENSSSCG00000035357	-0.18585	5.49037	-4.33639	8.60405e-05	0.0184796	1.35736		BCL2L1	BCL2 like 1 [Source:NCBI gene;Acc:397536]
ENSSSCG00000031773	-0.184485	5.87582	-3.61205	0.000790409	0.0438951	-0.739778		CXH4orf3	chromosome X C4orf3 homolog [Source:NCBI gene;Acc:110255263]
ENSSSCG00000011064	-0.177015	5.70816	-4.49607	5.18309e-05	0.0163511	1.81492		ACBD5	acyl-CoA binding domain containing 5 [Source:NCBI gene;Acc:100514676]
ENSSSCG00000043089	-0.17457	4.81473	-3.52274	0.00102737	0.0486788	-0.867029		Novel gene
ENSSSCG00000024437	-0.174024	5.51368	-3.82614	0.000416949	0.0329266	-0.111158		AP2M1	adaptor related protein complex 2 subunit mu 1 [Source:NCBI gene;Acc:100626761]
ENSSSCG00000017694	-0.161133	6.33947	-3.67896	0.00064825	0.0415475	-0.600742		ACACA	acetyl-CoA carboxylase alpha [Source:NCBI gene;Acc:397324]
ENSSSCG00000014190	-0.158127	5.45525	-3.61756	0.000777653	0.0437166	-0.681524		FBXL17	F-box and leucine rich repeat protein 17 [Source:NCBI gene;Acc:100513341]
ENSSSCG00000014057	-0.155831	5.66981	-4.46058	5.80373e-05	0.0163511	1.71012		FAF2	Fas associated factor family member 2 [Source:NCBI gene;Acc:100523721]
ENSSSCG00000005477	-0.154521	5.22062	-3.75767	0.000512409	0.0367466	-0.275037		FKBP15	FKBP prolyl isomerase 15 [Source:NCBI gene;Acc:100517260]
ENSSSCG00000005399	-0.149096	5.56452	-3.90754	0.000325705	0.0305474	0.110207		RNF20	ring finger protein 20 [Source:NCBI gene;Acc:100154259]
ENSSSCG00000007469	-0.147619	5.57142	-3.55669	0.000930201	0.047103	-0.860207		PTPN1	protein tyrosine phosphatase non-receptor type 1 [Source:NCBI gene;Acc:396667]
ENSSSCG00000013361	-0.146369	5.77964	-4.0594	0.000204407	0.0244035	0.524267		SPTY2D1	SPT2 chromatin protein domain containing 1 [Source:NCBI gene;Acc:100524607]
ENSSSCG00000031664	-0.145638	5.62462	-3.66385	0.000678015	0.0423142	-0.575727		SRP9	signal recognition particle 9 [Source:NCBI gene;Acc:100524270]
ENSSSCG00000011594	-0.141732	6.28823	-3.51848	0.00104024	0.0491134	-1.03752		NR2C2	nuclear receptor subfamily 2 group C member 2 [Source:NCBI gene;Acc:100513111]
ENSSSCG00000014401	-0.1312	7.55429	-4.10229	0.000179004	0.0242008	0.557487		NR3C1	nuclear receptor subfamily 3 group C member 1 [Source:NCBI gene;Acc:396740]
ENSSSCG00000004110	-0.12661	7.02419	-3.68773	0.000631553	0.0410161	-0.612846		TAB2	TGF-beta activated kinase 1 (MAP3K7) binding protein 2 [Source:NCBI gene;Acc:100156182]
ENSSSCG00000012252	-0.125995	8.57656	-4.14306	0.000157718	0.0228179	0.667699		DDX3X	DEAD-box helicase 3 X-linked [Source:NCBI gene;Acc:100515940]
ENSSSCG00000039137	-0.1143	6.68498	-4.03996	0.000217047	0.0247397	0.40474		SMARCE1	SWI/SNF related, matrix associated, actin dependent regulator of chromatin, subfamily e, member 1 [Source:NCBI gene;Acc:100521398]
ENSSSCG00000010081	-0.0924674	7.31059	-3.87793	0.000356408	0.0311084	-0.0856169		MAPK1	mitogen-activated protein kinase 1 [Source:NCBI gene;Acc:100153927]
ENSSSCG00000035939	0.134972	7.21276	3.54478	0.000963247	0.0473243	-1.01172		UCKL1	zinc finger protein 512B [Source:NCBI gene;Acc:110257382]
ENSSSCG00000016364	0.144855	7.38868	3.66376	0.000678195	0.0423142	-0.688877		GPC1	glypican 1 [Source:NCBI gene;Acc:100525965]
ENSSSCG00000003199	0.145344	6.63787	3.83809	0.00040215	0.0324152	-0.166727		AP2A1	adaptor related protein complex 2 subunit alpha 1 [Source:NCBI gene;Acc:100520250]
ENSSSCG00000017928	0.148637	5.6801	4.0962	0.000182414	0.0242008	0.648533		C12H17orf49	chromosome 12 C17orf49 homolog [Source:NCBI gene;Acc:100518689]
ENSSSCG00000001873	0.154572	7.10131	4.174	0.000143226	0.0220811	0.78152		CSPG4	chondroitin sulfate proteoglycan 4 [Source:NCBI gene;Acc:733676]
ENSSSCG00000012963	0.157876	6.3977	4.06392	0.000201576	0.0244035	0.49549		SART1	spliceosome associated factor 1, recruiter of U4/U6.U5 tri-snRNP [Source:NCBI gene;Acc:100524846]
ENSSSCG00000021065	0.160577	5.90394	3.78834	0.000467297	0.0357162	-0.250129		NAA60	N-alpha-acetyltransferase 60, NatF catalytic subunit [Source:NCBI gene;Acc:100739355]
ENSSSCG00000008697	0.162224	6.62344	3.89996	0.000333315	0.0307089	0.00921788		HTT	huntingtin [Source:NCBI gene;Acc:397014]
ENSSSCG00000036658	0.178559	6.38838	3.82027	0.000424405	0.033317	-0.199553		PSMD8	proteasome 26S subunit, non-ATPase 8 [Source:NCBI gene;Acc:100515483]
ENSSSCG00000009545	0.179345	10.4411	3.7605	0.000508077	0.036634	-0.420335		COL4A2	collagen type IV alpha 2 chain [Source:NCBI gene;Acc:100153454]
ENSSSCG00000003432	0.180254	5.6728	3.52754	0.00101307	0.0483466	-0.93902		KIAA2013	KIAA2013 ortholog [Source:NCBI gene;Acc:100525404]
ENSSSCG00000007558	0.186679	6.37565	4.21449	0.000126212	0.0204202	0.936382		INTS1	integrator complex subunit 1 [Source:NCBI gene;Acc:100523779]
ENSSSCG00000013442	0.18953	6.17003	3.60736	0.000801402	0.0438951	-0.772987		ABHD17A	abhydrolase domain containing 17A [Source:NCBI gene;Acc:100524666]
ENSSSCG00000000970	0.192883	6.46253	4.04031	0.000216813	0.0247397	0.421709		PPP6R2	protein phosphatase 6 regulatory subunit 2 [Source:NCBI gene;Acc:100517282]
ENSSSCG00000002769	0.195041	5.50255	3.62958	0.0007505	0.0425508	-0.64297		THAP11	THAP domain containing 11 [Source:NCBI gene;Acc:100520959]
ENSSSCG00000007565	0.199037	8.06598	3.53241	0.000998762	0.047836	-1.06402		TTYH3	tweety family member 3 [Source:NCBI gene;Acc:100525332]
ENSSSCG00000032544	0.201989	7.04078	4.33976	8.51307e-05	0.0184796	1.27658		MTA1	metastasis associated 1 [Source:NCBI gene;Acc:110258362]
ENSSSCG00000037880	0.202691	6.20922	3.73037	0.000556088	0.038226	-0.439014		NSMF	NMDA receptor synaptonuclear signaling and neuronal migration factor [Source:NCBI gene;Acc:100514943]
ENSSSCG00000032073	0.208858	5.08083	3.95172	0.000284613	0.0288241	0.293782		DGCR6L	DiGeorge syndrome critical region gene 6 like [Source:NCBI gene;Acc:110256627]
ENSSSCG00000031769	0.208972	7.76929	4.15962	0.000149792	0.0220811	0.723779		CTTN	cortactin [Source:NCBI gene;Acc:100737993]
ENSSSCG00000025108	0.209984	4.64267	3.54106	0.000973809	0.0473243	-0.784388		G6PD	glucose-6-phosphate dehydrogenase [Source:NCBI gene;Acc:100622986]
ENSSSCG00000021991	0.212904	6.04863	3.9578	0.000279372	0.0286118	0.217853		NDUFV3	NADH:ubiquinone oxidoreductase subunit V3 [Source:NCBI gene;Acc:100620809]
ENSSSCG00000022777	0.21541	4.26157	3.55088	0.000946196	0.0472486	-0.725949		SLC35C2	solute carrier family 35 member C2 [Source:NCBI gene;Acc:100152375]
ENSSSCG00000003301	0.216144	6.20467	4.4845	5.37783e-05	0.0163511	1.75261		PPP6R1	protein phosphatase 6 regulatory subunit 1 [Source:NCBI gene;Acc:100514409]
ENSSSCG00000007586	0.216543	8.76975	4.56882	4.10724e-05	0.0163511	1.9451		FSCN1	fascin actin-bundling protein 1 [Source:NCBI gene;Acc:100286741]
ENSSSCG00000036804	0.221093	5.95078	3.58466	0.000856855	0.0448419	-0.815063		TCEA2	transcription elongation factor A2 [Source:NCBI gene;Acc:110257384]
ENSSSCG00000039424	0.223067	5.8241	3.71669	0.000579286	0.0392112	-0.437191		MCRIP1	MAPK regulated corepressor interacting protein 1 [Source:NCBI gene;Acc:110255940]
ENSSSCG00000029901	0.22465	5.91252	3.74167	0.00053759	0.0377366	-0.379089		UBE2O	ubiquitin conjugating enzyme E2 O [Source:NCBI gene;Acc:100519047]
ENSSSCG00000005832	0.228461	7.29708	3.68168	0.000643026	0.0414128	-0.637112		MAMDC4	14 kDa phosphohistidine phosphatase [Source:NCBI gene;Acc:100513261]
ENSSSCG00000003407	0.229273	5.24016	3.61438	0.000784991	0.0438951	-0.659394		CASZ1	castor zinc finger 1 [Source:NCBI gene;Acc:100510911]
ENSSSCG00000029570	0.230153	8.47893	4.5784	3.98294e-05	0.0163511	1.97454		PXDN	peroxidasin [Source:NCBI gene;Acc:100516076]
ENSSSCG00000014802	0.230901	8.31876	4.66384	3.02637e-05	0.0163511	2.2369		NUMA1	nuclear mitotic apparatus protein 1 [Source:NCBI gene;Acc:100526064]
ENSSSCG00000023228	0.233289	5.07496	3.64167	0.000724128	0.0425508	-0.560588		NUMBL	NUMB like endocytic adaptor protein [Source:NCBI gene;Acc:100627312]
ENSSSCG00000031489	0.233713	6.32641	4.41289	6.75379e-05	0.0163511	1.53084		DUSP22	dual specificity phosphatase 22 [Source:NCBI gene;Acc:110261760]
ENSSSCG00000009704	0.234581	7.62537	4.53747	4.54086e-05	0.0163511	1.85869		HMGB2	high mobility group box 2 [Source:NCBI gene;Acc:397130]
ENSSSCG00000003216	0.236385	5.12463	3.8963	0.000337042	0.0308382	0.131893		POLD1	DNA polymerase delta 1, catalytic subunit [Source:NCBI gene;Acc:100525752]			Novel
ENSSSCG00000039466	0.240174	4.99607	3.71927	0.00057485	0.0391104	-0.345783		SCRIB	scribble planar cell polarity protein
ENSSSCG00000040944	0.240475	6.43497	3.57468	0.000882369	0.0455501	-0.885514		SKI	SKI proto-oncogene [Source:NCBI gene;Acc:110261080]
ENSSSCG00000020657	0.2413	7.0861	3.78432	0.00047299	0.035858	-0.340281		BCAM	basal cell adhesion molecule (Lutheran blood group) [Source:NCBI gene;Acc:100738241]
ENSSSCG00000008681	0.243198	5.03432	3.5842	0.000857999	0.0448419	-0.70975		NELFA	negative elongation factor complex member A [Source:NCBI gene;Acc:100514855]
ENSSSCG00000003350	0.244337	6.10076	3.66787	0.000669977	0.0423142	-0.600724		MIB2	mindbomb E3 ubiquitin protein ligase 2 [Source:NCBI gene;Acc:100511385]
ENSSSCG00000028022	0.246206	9.39374	4.06108	0.000203353	0.0244035	0.430953		COL6A2	collagen type VI alpha 2 chain
ENSSSCG00000032668	0.25027	5.57783	3.84825	0.000389977	0.0320322	-0.0472881		PRR12	proline rich 12 [Source:NCBI gene;Acc:100521902]
ENSSSCG00000017142	0.251317	4.5012	3.84271	0.000396573	0.0322781	0.0329989		BAIAP2	BAR/IMD domain containing adaptor protein 2 [Source:NCBI gene;Acc:100513228]
ENSSSCG00000037105	0.25197	5.82526	4.18482	0.000138473	0.0216132	0.893137		EVL	Enah/Vasp-like [Source:NCBI gene;Acc:100513162]
ENSSSCG00000034058	0.251982	7.91404	4.31429	9.22536e-05	0.0184796	1.18109		ARHGDIA	Rho GDP dissociation inhibitor alpha [Source:NCBI gene;Acc:100529116]
ENSSSCG00000035829	0.257309	4.19202	3.58092	0.000866328	0.0450728	-0.645247		KMT5C	lysine methyltransferase 5C [Source:NCBI gene;Acc:110261054]
ENSSSCG00000031710	0.258706	6.08001	3.83728	0.000403143	0.0324152	-0.12832		BRF1	BRF1 RNA polymerase III transcription initiation factor subunit [Source:NCBI gene;Acc:100521669]
ENSSSCG00000012943	0.260007	4.81502	3.54861	0.000952499	0.0472486	-0.782376		MRPL11	mitochondrial ribosomal protein L11 [Source:NCBI gene;Acc:100518767]
ENSSSCG00000035304	0.260523	4.88739	3.57754	0.000874988	0.0453456	-0.712243		ARFRP1	ADP ribosylation factor related protein 1 [Source:NCBI gene;Acc:100625122]
ENSSSCG00000008682	0.261675	6.44221	4.28777	0.000100289	0.0184796	1.14988		NSD2	nuclear receptor binding SET domain protein 2 [Source:NCBI gene;Acc:100515039]
ENSSSCG00000037845	0.262056	3.99383	3.73754	0.000544276	0.0378992	-0.231431		YEATS4	YEATS domain containing 4 [Source:NCBI gene;Acc:100739489]
ENSSSCG00000003197	0.263498	5.6405	3.95664	0.00028036	0.0286118	0.251664		MED25	mediator complex subunit 25 [Source:NCBI gene;Acc:100519902]
ENSSSCG00000002952	0.265508	4.27293	3.55307	0.00094014	0.0472456	-0.721876		YIF1B	Yip1 interacting factor homolog B, membrane trafficking protein [Source:NCBI gene;Acc:100514844]
ENSSSCG00000007981	0.268899	4.77496	3.78754	0.000468426	0.0357162	-0.137042		NPRL3	NPR3 like, GATOR1 complex subunit [Source:NCBI gene;Acc:100521441]
ENSSSCG00000007228	0.272736	5.42535	4.05739	0.000205684	0.0244035	0.561838		HM13	histocompatibility minor 13 [Source:NCBI gene;Acc:100523032]
ENSSSCG00000034898	0.273463	5.57692	3.74463	0.000532848	0.0376026	-0.332727		MYDGF	myeloid derived growth factor [Source:NCBI gene;Acc:110259358]
ENSSSCG00000012171	0.273895	6.33929	3.64133	0.000724849	0.0425508	-0.692508		PRDX4	peroxiredoxin 4 [Source:NCBI gene;Acc:100152260]
ENSSSCG00000038713	0.274958	7.52788	4.14201	0.00015823	0.0228179	0.676854		CRIP2	cysteine rich protein 2 [Source:NCBI gene;Acc:106508709]
ENSSSCG00000012793	0.27589	6.27777	4.80705	1.90445e-05	0.0163511	2.72954		HCFC1	host cell factor C1 [Source:NCBI gene;Acc:100523834]
ENSSSCG00000025164	0.280328	6.2852	4.23467	0.000118484	0.019893	1.00503		TSC22D4	TSC22 domain family protein 4 [Source:NCBI gene;Acc:100514038]
ENSSSCG00000008022	0.280747	5.26914	3.56245	0.00091462	0.0466769	-0.794307		TELO2	telomere maintenance 2 [Source:NCBI gene;Acc:100514221]
ENSSSCG00000017114	0.281278	5.98178	4.07705	0.000193558	0.0244035	0.569252		NDUFS6	NADH:ubiquinone oxidoreductase subunit S6 [Source:NCBI gene;Acc:100520115]
ENSSSCG00000018039	0.283988	6.18146	4.7364	2.39439e-05	0.0163511	2.51773		NCOR1	nuclear receptor corepressor 1
ENSSSCG00000025955	0.28457	5.32306	3.9013	0.000331961	0.0307089	0.128732		SSBP4	single stranded DNA binding protein 4 [Source:NCBI gene;Acc:100625524]
ENSSSCG00000003876	0.286744	4.48011	3.65799	0.000689921	0.0424927	-0.459011		CDKN2C	cyclin dependent kinase inhibitor 2C [Source:NCBI gene;Acc:100515210]
ENSSSCG00000034096	0.28921	5.02674	3.56071	0.000919309	0.0467298	-0.773255		DMAP1	DNA methyltransferase 1 associated protein 1 [Source:NCBI gene;Acc:100626784]
ENSSSCG00000030857	0.289268	7.52571	3.97494	0.000265083	0.0274755	0.188761		LENG8	leukocyte receptor cluster member 8 [Source:NCBI gene;Acc:106504183]
ENSSSCG00000040578	0.289409	5.35963	3.89158	0.000341924	0.0308654	0.0993926		CASKIN2	CASK interacting protein 2 [Source:NCBI gene;Acc:110255968]
ENSSSCG00000034040	0.289919	5.29571	3.63501	0.000738537	0.0425508	-0.598816		TMEM11	transmembrane protein 11 [Source:NCBI gene;Acc:110256146]
ENSSSCG00000032010	0.290663	6.34654	3.77836	0.000481546	0.0358914	-0.311698		RNH1	ribonuclease/angiogenin inhibitor 1 [Source:NCBI gene;Acc:445517]
ENSSSCG00000023677	0.291273	5.54295	4.28781	0.000100275	0.0184796	1.22133		CHMP1A	charged multivesicular body protein 1A [Source:NCBI gene;Acc:100628127]
ENSSSCG00000003329	0.291362	5.9601	3.99147	0.000251975	0.0264023	0.322387		ACAP3	ArfGAP with coiled-coil, ankyrin repeat and PH domains 3 [Source:NCBI gene;Acc:100524443]
ENSSSCG00000038220	0.292157	6.62842	4.40614	6.89999e-05	0.0163511	1.49522		RXRA	retinoid X receptor alpha [Source:NCBI gene;Acc:397306]
ENSSSCG00000017143	0.296674	3.82035	3.94185	0.000293336	0.0290424	0.302984		CEP131	centrosomal protein 131 [Source:NCBI gene;Acc:100513428]
ENSSSCG00000039024	0.2969	4.53364	3.87177	0.00036313	0.0314879	0.114039		SPSB3	splA/ryanodine receptor domain and SOCS box containing 3 [Source:NCBI gene;Acc:100521004]
ENSSSCG00000033082	0.297145	5.96515	3.99482	0.000249391	0.0264023	0.332843		HGS	hepatocyte growth factor-regulated tyrosine kinase substrate [Source:NCBI gene;Acc:106508767]
ENSSSCG00000008675	0.300734	5.69663	3.81218	0.000434906	0.0339406	-0.157671		LETM1	leucine zipper and EF-hand containing transmembrane protein 1 [Source:NCBI gene;Acc:100514302]
ENSSSCG00000021798	0.30149	6.07422	3.77248	0.000490126	0.0362722	-0.307463		LZTS2	leucine zipper tumor suppressor 2 [Source:NCBI gene;Acc:100625806]
ENSSSCG00000012088	0.302019	6.95337	3.88183	0.000352202	0.0309448	-0.0565099		POFUT2	protein O-fucosyltransferase 2 [Source:NCBI gene;Acc:100738385]
ENSSSCG00000007687	0.302847	3.74762	3.51132	0.00106219	0.0499719	-0.811402		LRWD1	leucine rich repeats and WD repeat domain containing 1 [Source:NCBI gene;Acc:100520239]
ENSSSCG00000008010	0.303187	3.98695	4.50107	5.10094e-05	0.0163511	1.8465		CHTF18	chromosome transmission fidelity factor 18 [Source:NCBI gene;Acc:100520370]
ENSSSCG00000039372	0.306914	6.31984	5.09426	7.45305e-06	0.0163511	3.62032		EMC10	ER membrane protein complex subunit 10 [Source:NCBI gene;Acc:100526111]
ENSSSCG00000023792	0.308315	7.40767	4.48794	5.31916e-05	0.0163511	1.71242		SNRNP70	small nuclear ribonucleoprotein U1 subunit 70 [Source:NCBI gene;Acc:100628160]
ENSSSCG00000008041	0.313916	6.98255	4.0416	0.000215953	0.0247397	0.400708		PKD1	polycystin 1, transient receptor potential channel interacting [Source:NCBI gene;Acc:100516429]
ENSSSCG00000033720	0.31477	5.12713	3.60838	0.000798994	0.0438951	-0.65581		INF2	inverted formin, FH2 and WH2 domain containing [Source:NCBI gene;Acc:100623151]
ENSSSCG00000005839	0.315448	5.21241	4.17043	0.000144831	0.0220811	0.905006		FBXW5	F-box and WD repeat domain containing 5 [Source:NCBI gene;Acc:100514029]
ENSSSCG00000032828	0.317435	5.20188	4.10182	0.000179262	0.0242008	0.708675		ANAPC2	anaphase promoting complex subunit 2 [Source:NCBI gene;Acc:100621019]
ENSSSCG00000027916	0.317457	4.95884	4.4617	5.78309e-05	0.0163511	1.7652		PEX10	peroxisomal biogenesis factor 10 [Source:NCBI gene;Acc:100736805]
ENSSSCG00000016368	0.321095	5.24417	4.12306	0.000167832	0.0236875	0.764633		FARP2	FERM, ARH/RhoGEF and pleckstrin domain protein 2 [Source:NCBI gene;Acc:100511480]
ENSSSCG00000031129	0.321686	4.36243	4.10218	0.000179066	0.0242008	0.75216		SIRT5	sirtuin 5 [Source:NCBI gene;Acc:100125966]
ENSSSCG00000034455	0.324394	3.75141	3.70649	0.000597195	0.0396149	-0.316738		RNF166	ring finger protein 166 [Source:NCBI gene;Acc:110260882]
ENSSSCG00000039894	0.325478	7.66761	4.54477	4.43602e-05	0.0163511	1.88167		Novel gene
ENSSSCG00000016367	0.325884	5.18344	4.11919	0.000169859	0.0237212	0.760244		RNPEPL1	arginyl aminopeptidase like 1 [Source:NCBI gene;Acc:100525790]
ENSSSCG00000040503	0.329143	5.45954	3.65153	0.000703257	0.0424927	-0.580851		LRRC45	leucine rich repeat containing 45 [Source:NCBI gene;Acc:100621449]
ENSSSCG00000003342	0.331357	6.14769	4.31208	9.28989e-05	0.0184796	1.24534		DVL1	dishevelled segment polarity protein 1 [Source:NCBI gene;Acc:100525170]
ENSSSCG00000017788	0.332365	3.99959	4.5544	4.30134e-05	0.0163511	2.0012		TP53I13	tumor protein p53 inducible protein 13 [Source:NCBI gene;Acc:100520331]
ENSSSCG00000031302	0.332603	6.3187	3.68655	0.000633776	0.0410161	-0.565914		CTBP1	C-terminal binding protein 1 [Source:NCBI gene;Acc:110262035]
ENSSSCG00000038807	0.33309	6.24015	5.61708	1.32011e-06	0.00875697	5.26693		SCAF1	SR-related CTD associated factor 1 [Source:NCBI gene;Acc:100521729]
ENSSSCG00000033946	0.334594	5.405	4.79686	1.96844e-05	0.0163511	2.74543		DIDO1	death inducer-obliterator 1 [Source:NCBI gene;Acc:110257485]
ENSSSCG00000001021	0.334657	4.41581	3.54784	0.000954644	0.0472486	-0.74493		RREB1	ras responsive element binding protein 1
ENSSSCG00000037237	0.335033	3.5836	3.60612	0.000804351	0.0438951	-0.581161		COMTD1	catechol-O-methyltransferase domain containing 1 [Source:NCBI gene;Acc:100155847]
ENSSSCG00000039541	0.335102	6.59968	4.53667	4.55258e-05	0.0163511	1.88936		ANKRD11	ankyrin repeat domain 11 [Source:NCBI gene;Acc:100627188]
ENSSSCG00000044254	0.335333	2.62037	3.53947	0.000978343	0.0473711	-0.890413		SMKR1	small lysine rich protein 1
ENSSSCG00000035532	0.339716	6.9315	3.54731	0.000956142	0.0472486	-0.989269		ATP5F1D	ATP synthase F1 subunit delta [Source:NCBI gene;Acc:100523423]
ENSSSCG00000007543	0.339987	4.18576	3.94897	0.000287021	0.0288287	0.332154		DNAAF5	dynein axonemal assembly factor 5 [Source:NCBI gene;Acc:100737767]
ENSSSCG00000028755	0.341062	4.73809	3.89151	0.000341993	0.0308654	0.154621		EIPR1	EARP complex and GARP complex interacting protein 1 [Source:NCBI gene;Acc:100626341]
ENSSSCG00000028878	0.342383	5.70082	4.35173	8.19734e-05	0.0184796	1.39738		BCAR1	BCAR1 scaffold protein, Cas family member [Source:NCBI gene;Acc:100621541]
ENSSSCG00000008723	0.34239	7.16414	3.53702	0.000985369	0.0475378	-1.02833		HTRA3	HtrA serine peptidase 3 [Source:NCBI gene;Acc:100337673]
ENSSSCG00000024687	0.342457	4.16191	3.88782	0.000345848	0.0309448	0.166917		FANCA	FA complementation group A [Source:NCBI gene;Acc:100621453]
ENSSSCG00000040945	0.344037	4.61961	3.73499	0.000548452	0.0378992	-0.26346		ZFYVE21	zinc finger FYVE-type containing 21 [Source:NCBI gene;Acc:100522020]
ENSSSCG00000005615	0.344787	3.29067	3.54136	0.00097294	0.0473243	-0.761221		PTRH1	peptidyl-tRNA hydrolase 1 homolog [Source:NCBI gene;Acc:100157969]
ENSSSCG00000037131	0.346502	6.6904	4.05687	0.000206014	0.0244035	0.460679		CLTA	clathrin light chain A [Source:NCBI gene;Acc:100187581]
ENSSSCG00000013260	0.347461	7.64871	5.68749	1.04398e-06	0.00875697	5.46507		MDK	midkine [Source:NCBI gene;Acc:100359358]
ENSSSCG00000032522	0.351307	4.69487	3.69482	0.000618348	0.0406136	-0.382245		Novel gene
ENSSSCG00000003091	0.353229	5.17999	3.93036	0.000303816	0.0294224	0.227818		IRF2BP1	interferon regulatory factor 2 binding protein 1 [Source:NCBI gene;Acc:100512233]
ENSSSCG00000022553	0.353286	6.03776	4.34315	8.42251e-05	0.0184796	1.34588		TNRC18	trinucleotide repeat containing 18 [Source:NCBI gene;Acc:100515017]
ENSSSCG00000035836	0.354996	5.35072	3.94672	0.000289004	0.0288287	0.257117		LOC100153094	glutathione S-transferase theta-1 [Source:NCBI gene;Acc:100153094]
ENSSSCG00000007993	0.355226	4.44744	3.6407	0.000726206	0.0425508	-0.504232		CAPN15	calpain 15 [Source:NCBI gene;Acc:100523542]
ENSSSCG00000032820	0.357009	5.11817	4.46049	5.80544e-05	0.0163511	1.75487		BRD1	bromodomain containing 1 [Source:NCBI gene;Acc:100626172]
ENSSSCG00000017128	0.360123	4.42211	3.60349	0.000810606	0.0438951	-0.601013		HEXD	hexosaminidase D [Source:NCBI gene;Acc:100523137]
ENSSSCG00000025116	0.361221	4.82133	4.82559	1.79318e-05	0.0163511	2.84343		TONSL	tonsoku like, DNA repair protein [Source:NCBI gene;Acc:100153638]
ENSSSCG00000029723	0.36214	5.70076	4.41625	6.6821e-05	0.0163511	1.58552		PHRF1	PHD and ring finger domains 1 [Source:NCBI gene;Acc:100512701]
ENSSSCG00000040457	0.364847	6.17763	3.67295	0.000659927	0.0418911	-0.590548		EPN2	epsin 2 [Source:NCBI gene;Acc:102161291]
ENSSSCG00000033626	0.367136	5.92482	3.71206	0.000587349	0.0393648	-0.460254		SREBF1	sterol regulatory element binding transcription factor 1 [Source:NCBI gene;Acc:397308]
ENSSSCG00000007982	0.369622	3.3984	3.88283	0.000351134	0.0309448	0.098191		MPG	N-methylpurine DNA glycosylase [Source:NCBI gene;Acc:100525334]
ENSSSCG00000007991	0.37004	3.27281	3.63835	0.000731271	0.0425508	-0.525855		WDR90	WD repeat domain 90 [Source:NCBI gene;Acc:100519302]
ENSSSCG00000034216	0.372475	4.93627	4.43512	6.29339e-05	0.0163511	1.6897		OGFR	opioid growth factor receptor [Source:NCBI gene;Acc:106508728]
ENSSSCG00000012795	0.373412	4.62311	3.58938	0.000845021	0.0446929	-0.652359		IRAK1	interleukin 1 receptor associated kinase 1 [Source:NCBI gene;Acc:396606]
ENSSSCG00000038509	0.373486	6.94926	4.51879	4.8204e-05	0.0163511	1.82004		NOTCH1	notch receptor 1 [Source:NCBI gene;Acc:110258061]
ENSSSCG00000009973	0.377298	3.58825	4.12316	0.000167778	0.0236875	0.757912		RHBDD3	rhomboid domain containing 3 [Source:NCBI gene;Acc:100158098]
ENSSSCG00000032196	0.377945	3.77357	3.75166	0.00052174	0.0370156	-0.198292		LOC110261321	zinc finger protein 17-like [Source:NCBI gene;Acc:110261321]
ENSSSCG00000038313	0.378717	4.23733	3.59815	0.000823474	0.0442309	-0.60022		ZNF219	zinc finger protein 219 [Source:NCBI gene;Acc:100623182]
ENSSSCG00000014437	0.380663	3.06264	3.5942	0.000833126	0.0445689	-0.668621		PPARGC1B	PPARG coactivator 1 beta [Source:NCBI gene;Acc:100329221]
ENSSSCG00000024892	0.385655	3.77255	3.61031	0.000794479	0.0438951	-0.563573		NSG1	neuronal vesicle trafficking associated 1 [Source:NCBI gene;Acc:100621607]
ENSSSCG00000035728	0.389549	5.2839	3.88252	0.000351475	0.0309448	0.0868885		ANAPC11	anaphase promoting complex subunit 11 [Source:NCBI gene;Acc:100620851]
ENSSSCG00000035791	0.39013	4.89918	4.025	0.000227285	0.0253395	0.516817		SIX5	SIX homeobox 5 [Source:NCBI gene;Acc:100626906]
ENSSSCG00000039681	0.392258	2.64501	3.90659	0.000326649	0.0305474	-0.0720726		B9D1	B9 domain containing 1 [Source:NCBI gene;Acc:110256122]
ENSSSCG00000037791	0.392652	4.49867	3.65226	0.00070174	0.0424927	-0.470654		NKD2	NKD inhibitor of WNT signaling pathway 2 [Source:NCBI gene;Acc:110257348]
ENSSSCG00000034147	0.393462	3.59172	3.80048	0.000450518	0.0349534	-0.0885379		DTYMK	deoxythymidylate kinase [Source:NCBI gene;Acc:110257191]
ENSSSCG00000008695	0.395235	4.7113	4.0589	0.000204725	0.0244035	0.621419		MFSD10	major facilitator superfamily domain containing 10 [Source:NCBI gene;Acc:100626728]
ENSSSCG00000027486	0.396754	5.00773	4.23073	0.000119954	0.019893	1.09571		TRIP6	thyroid hormone receptor interactor 6 [Source:NCBI gene;Acc:100620791]
ENSSSCG00000032644	0.399143	3.2118	3.99048	0.000252739	0.0264023	0.336141		HLX	H2.0 like homeobox [Source:NCBI gene;Acc:100517234]
ENSSSCG00000005901	0.403891	4.18887	4.24275	0.000115519	0.0196485	1.13833		GPT	glutamic--pyruvic transaminase [Source:NCBI gene;Acc:100524618]
ENSSSCG00000040666	0.405752	4.56862	3.75353	0.000518818	0.0370062	-0.207246		REX1BD	required for excision 1-B domain containing [Source:NCBI gene;Acc:100627671]
ENSSSCG00000030696	0.405875	3.95251	4.26323	0.000108332	0.0191632	1.17593		SLC19A1	solute carrier family 19 member 1 [Source:NCBI gene;Acc:100579176]
ENSSSCG00000025582	0.406399	4.91877	3.54238	0.00097005	0.0473243	-0.807873		PXDC1	PX domain containing 1 [Source:NCBI gene;Acc:100154877]
ENSSSCG00000033001	0.412331	5.54092	4.08469	0.000189033	0.0244035	0.633885		FZD8	frizzled class receptor 8 [Source:NCBI gene;Acc:110255708]
ENSSSCG00000012846	0.413038	6.25088	4.70992	2.60837e-05	0.0163511	2.43874		GATD1	glutamine amidotransferase like class 1 domain containing 1 [Source:NCBI gene;Acc:100511802]
ENSSSCG00000022774	0.413304	7.12083	4.98452	1.068e-05	0.0163511	3.25081		NOP53	NOP53 ribosome biogenesis factor [Source:NCBI gene;Acc:100624752]
ENSSSCG00000003217	0.414438	7.1653	3.84814	0.000390111	0.0320322	-0.163601		ASPDH	aspartate dehydrogenase domain containing [Source:NCBI gene;Acc:100511638]
ENSSSCG00000010322	0.419057	5.18993	3.65133	0.00070369	0.0424927	-0.53754		ZNF503	zinc finger protein 503 [Source:NCBI gene;Acc:100521339]
ENSSSCG00000004656	0.421373	5.65361	4.16235	0.000148525	0.0220811	0.849415		EID1	EP300 interacting inhibitor of differentiation 1 [Source:NCBI gene;Acc:100155122]
ENSSSCG00000002555	0.421885	5.68309	3.82763	0.000415074	0.0329266	-0.113479		JAG2	jagged canonical Notch ligand 2 [Source:NCBI gene;Acc:100522743]
ENSSSCG00000024669	0.435183	5.9693	4.188	0.000137104	0.0216132	0.897855		NBL1	NBL1, DAN family BMP antagonist [Source:NCBI gene;Acc:100623582]
ENSSSCG00000014450	0.436124	4.77696	4.03552	0.000220041	0.0247397	0.553031		TCOF1	treacle ribosome biogenesis factor 1 [Source:NCBI gene;Acc:100516425]
ENSSSCG00000039094	0.436316	8.55214	4.62607	3.41762e-05	0.0163511	2.12057		PLEC	plectin [Source:NCBI gene;Acc:110260403]
ENSSSCG00000037369	0.436331	3.88028	3.78092	0.000477846	0.0358914	-0.119904		MTG2	mitochondrial ribosome associated GTPase 2 [Source:NCBI gene;Acc:110257479]
ENSSSCG00000000002	0.439317	3.61027	3.77113	0.000492123	0.0362722	-0.165452		GTSE1	G2 and S-phase expressed 1 [Source:NCBI gene;Acc:100520739]
ENSSSCG00000005828	0.440942	5.15226	4.4189	6.62606e-05	0.0163511	1.63375		EGFL7	EGF like domain multiple 7 [Source:NCBI gene;Acc:100511434]
ENSSSCG00000002863	0.44342	4.25322	3.6419	0.000723632	0.0425508	-0.486273		LRP3	LDL receptor related protein 3 [Source:NCBI gene;Acc:100524868]
ENSSSCG00000038474	0.444803	4.48813	4.61825	3.50471e-05	0.0163511	2.22182		AURKAIP1	aurora kinase A interacting protein 1 [Source:NCBI gene;Acc:110261341]
ENSSSCG00000039222	0.452176	6.03863	3.85748	0.000379218	0.0318423	-0.0523074		BASP1	brain abundant membrane attached signal protein 1 [Source:NCBI gene;Acc:100522108]
ENSSSCG00000005655	0.452984	4.49139	4.2455	0.00011453	0.0196485	1.15333		WDR34	WD repeat domain 34 [Source:NCBI gene;Acc:100513839]
ENSSSCG00000005838	0.455875	4.95476	3.86577	0.000369807	0.0316531	0.0720069		TRAF2	TNF receptor associated factor 2 [Source:NCBI gene;Acc:100513840]
ENSSSCG00000006956	0.456497	4.22274	3.65204	0.00070221	0.0424927	-0.458903		ZC3H3	zinc finger CCCH-type containing 3 [Source:NCBI gene;Acc:100517159]
ENSSSCG00000025525	0.457244	5.79218	3.77908	0.000480502	0.0358914	-0.252436		GATD3A	glutamine amidotransferase like class 1 domain containing 3A [Source:NCBI gene;Acc:100623793]
ENSSSCG00000008557	0.461528	7.85729	4.82306	1.80794e-05	0.0163511	2.73355		EMILIN1	elastin microfibril interfacer 1 [Source:NCBI gene;Acc:100523665]
ENSSSCG00000023045	0.461687	4.98231	4.67099	2.95747e-05	0.0163511	2.38347		BAHCC1	BAH domain and coiled-coil containing 1 [Source:NCBI gene;Acc:100625456]
ENSSSCG00000013919	0.463724	4.77946	4.15982	0.000149698	0.0220811	0.904402		HOMER3	homer scaffold protein 3 [Source:NCBI gene;Acc:100526210]
ENSSSCG00000007577	0.465559	4.82239	4.43892	6.21771e-05	0.0163511	1.70334		AP5Z1	adaptor related protein complex 5 subunit zeta 1 [Source:NCBI gene;Acc:100513142]
ENSSSCG00000036988	0.474403	3.71914	3.69315	0.000621434	0.0406136	-0.356519		PSMG4	proteasome assembly chaperone 4 [Source:NCBI gene;Acc:100156905]
ENSSSCG00000040118	0.475447	7.06718	4.21489	0.000126053	0.0204202	0.910104		PPDPF	pancreatic progenitor cell differentiation and proliferation factor [Source:NCBI gene;Acc:110257398]
ENSSSCG00000038366	0.476125	2.65552	3.83069	0.00041125	0.0328678	-0.24717		RAP2B	RAP2B, member of RAS oncogene family [Source:NCBI gene;Acc:100144507]
ENSSSCG00000003344	0.485233	4.94779	3.71198	0.00058749	0.0393648	-0.34874		VWA1	von Willebrand factor A domain containing 1 [Source:NCBI gene;Acc:100525347]
ENSSSCG00000032536	0.485444	2.74893	3.79163	0.000462687	0.0356888	-0.285341		B3GNT8	UDP-GlcNAc:betaGal beta-1,3-N-acetylglucosaminyltransferase 8 [Source:NCBI gene;Acc:100511757]
ENSSSCG00000040869	0.487186	4.22855	4.01911	0.000231447	0.0253769	0.522634		INPP5E	inositol polyphosphate-5-phosphatase E [Source:NCBI gene;Acc:110258074]
ENSSSCG00000051293	0.488903	2.45918	4.02138	0.000229835	0.0253769	0.142871		Novel gene
ENSSSCG00000032763	0.49536	4.18697	3.85969	0.000376685	0.0318311	0.09182		PYCR3	pyrroline-5-carboxylate reductase 3 [Source:NCBI gene;Acc:100516800]
ENSSSCG00000027357	0.495833	4.88348	4.5671	4.12996e-05	0.0163511	2.07844		CSTB	cystatin B [Source:NCBI gene;Acc:100038020]
ENSSSCG00000033033	0.497326	5.26959	3.63873	0.000730445	0.0425508	-0.582097		TOLLIP	toll interacting protein [Source:NCBI gene;Acc:100625123]
ENSSSCG00000026904	0.504741	3.65134	3.54664	0.000958006	0.0472486	-0.728958		NFKBIB	NFKB inhibitor beta [Source:NCBI gene;Acc:100621111]
ENSSSCG00000042607	0.507485	3.91956	3.93035	0.000303826	0.0294224	0.27338		THBD	thrombomodulin [Source:NCBI gene;Acc:100157642]
ENSSSCG00000014433	0.508435	4.20903	4.06115	0.00020331	0.0244035	0.636432		PCYOX1L	prenylcysteine oxidase 1 like [Source:NCBI gene;Acc:100513977]
ENSSSCG00000021610	0.510289	6.16167	4.29227	9.88803e-05	0.0184796	1.1896		CHPF	chondroitin polymerizing factor [Source:NCBI gene;Acc:100623047]
ENSSSCG00000007547	0.515904	4.10641	4.47761	5.49734e-05	0.0163511	1.78028		ADAP1	ArfGAP with dual PH domains 1 [Source:NCBI gene;Acc:397453]
ENSSSCG00000037151	0.518281	2.70176	3.8634	0.000372472	0.0316768	-0.151553		MIEF2	mitochondrial elongation factor 2 [Source:NCBI gene;Acc:110256130]
ENSSSCG00000024018	0.523975	5.12456	3.9166	0.000316839	0.0304602	0.202073		SLC16A3	solute carrier family 16 member 3 [Source:NCBI gene;Acc:100158243]
ENSSSCG00000031860	0.525902	3.64479	3.62581	0.000758905	0.0428442	-0.531711		MRPS12	mitochondrial ribosomal protein S12
ENSSSCG00000039487	0.526389	5.07398	3.60441	0.000808412	0.0438951	-0.649479		GPSM1	G protein signaling modulator 1 [Source:NCBI gene;Acc:110258076]
ENSSSCG00000010795	0.530931	5.70087	4.45297	5.94608e-05	0.0163511	1.70322		NDUFAB1	NADH:ubiquinone oxidoreductase subunit AB1 [Source:NCBI gene;Acc:100312976]
ENSSSCG00000025842	0.533785	4.17137	4.4489	6.02357e-05	0.0163511	1.71039		SPAG8	sperm associated antigen 8 [Source:NCBI gene;Acc:100513194]
ENSSSCG00000022295	0.534028	3.74504	4.54551	4.42554e-05	0.0163511	1.90707		C1H9orf16	chromosome 1 C9orf16 homolog [Source:NCBI gene;Acc:100152322]
ENSSSCG00000008004	0.535468	4.24238	4.09859	0.000181066	0.0242008	0.740386		ANTKMT	adenine nucleotide translocase lysine methyltransferase [Source:NCBI gene;Acc:100526101]
ENSSSCG00000008722	0.54766	3.42266	4.69021	2.77968e-05	0.0163511	2.19583		SH3TC1	SH3 domain and tetratricopeptide repeats 1 [Source:NCBI gene;Acc:100737944]
ENSSSCG00000022302	0.55235	3.0229	3.58943	0.000844896	0.0446929	-0.698911		BICRA	BRD4 interacting chromatin remodeling complex associated protein [Source:NCBI gene;Acc:100622144]
ENSSSCG00000010109	0.553096	4.97727	4.07432	0.000195197	0.0244035	0.651287		SCARF2	scavenger receptor class F member 2 [Source:NCBI gene;Acc:100155943]
ENSSSCG00000033892	0.554033	4.20087	3.93386	0.000300585	0.0294224	0.290364		EVA1B	eva-1 homolog B [Source:NCBI gene;Acc:100625314]
ENSSSCG00000010104	0.563527	4.79786	3.90762	0.000325629	0.0305474	0.201769		LOC100153925	mitotic-spindle organizing protein 2B [Source:NCBI gene;Acc:100153925]
ENSSSCG00000030328	0.565604	5.76098	4.27661	0.000103871	0.0188775	1.18035		NDUFB10	NADH:ubiquinone oxidoreductase subunit B10 [Source:NCBI gene;Acc:100623873]
ENSSSCG00000040859	0.569061	5.58755	4.30056	9.63337e-05	0.0184796	1.26085		LLGL1	LLGL scribble cell polarity complex component 1 [Source:NCBI gene;Acc:110256128]
ENSSSCG00000031132	0.572198	4.38484	4.31081	9.32708e-05	0.0184796	1.33446		SIVA1	SIVA1 apoptosis inducing factor [Source:NCBI gene;Acc:110258343]
ENSSSCG00000036015	0.572571	3.19681	3.67613	0.000653717	0.0416964	-0.46088		TSSC4	tumor suppressing subtransferable candidate 4
ENSSSCG00000027252	0.57258	3.12848	3.76173	0.000506202	0.036634	-0.271428		HCFC1R1	host cell factor C1 regulator 1 [Source:NCBI gene;Acc:100736616]
ENSSSCG00000011828	0.579915	3.93896	5.02712	9.2897e-06	0.0163511	3.29059		FAM43A	family with sequence similarity 43 member A [Source:NCBI gene;Acc:100523468]
ENSSSCG00000032761	0.586287	6.40892	4.71503	2.56563e-05	0.0163511	2.44656		LAMA5	laminin subunit alpha 5 [Source:NCBI gene;Acc:110257482]
ENSSSCG00000003351	0.59134	5.09633	4.76745	2.16538e-05	0.0163511	2.66996		MMP23B	matrix metallopeptidase 23B [Source:NCBI gene;Acc:100525702]
ENSSSCG00000037562	0.593381	4.35912	4.40898	6.83807e-05	0.0163511	1.60881		SLC2A4RG	SLC2A4 regulator [Source:NCBI gene;Acc:654291]
ENSSSCG00000003054	0.600018	1.89557	3.60009	0.000818778	0.0441575	-1.02988		ZNF575	zinc finger protein 575 [Source:NCBI gene;Acc:100519430]
ENSSSCG00000039670	0.606503	6.63669	4.54176	4.47901e-05	0.0163511	1.90956		EPN1	epsin 1 [Source:NCBI gene;Acc:100738636]
ENSSSCG00000040745	0.61257	1.24857	3.76859	0.00049588	0.0363472	-1.11302		ZNF771	zinc finger protein 771 [Source:NCBI gene;Acc:100621101]
ENSSSCG00000038089	0.615881	8.03641	4.42133	6.57514e-05	0.0163511	1.50289		COL18A1	collagen type XVIII alpha 1 chain [Source:NCBI gene;Acc:100624675]
ENSSSCG00000034841	0.617508	3.05232	3.72518	0.00056478	0.0386234	-0.389417		RGS19	regulator of G protein signaling 19 [Source:NCBI gene;Acc:106508703]
ENSSSCG00000038911	0.62105	5.1173	4.07863	0.000192609	0.0244035	0.659567		KLF2	Kruppel like factor 2 [Source:NCBI gene;Acc:100174959]
ENSSSCG00000031342	0.621561	1.66251	4.07217	0.0001965	0.0244035	-0.263314		LOC110261334	zinc finger protein 324A-like [Source:NCBI gene;Acc:110261334]
ENSSSCG00000012780	0.621823	1.94097	3.63588	0.000736645	0.0425508	-0.918811		PLXNB3	plexin B3 [Source:NCBI gene;Acc:100525146]
ENSSSCG00000007165	0.62625	4.92942	4.20255	0.000131014	0.0209417	1.02247		MRPS26	mitochondrial ribosomal protein S26 [Source:NCBI gene;Acc:100157874]
ENSSSCG00000032936	0.627375	2.99532	3.90628	0.000326956	0.0305474	0.0309764		PIM3	Pim-3 proto-oncogene, serine/threonine kinase [Source:NCBI gene;Acc:100521016]
ENSSSCG00000032364	0.633449	4.87996	4.26524	0.000107648	0.0191632	1.20501		SELENOH	selenoprotein H [Source:NCBI gene;Acc:100462651]
ENSSSCG00000040203	0.649284	4.81179	4.88819	1.46275e-05	0.0163511	3.02723		GCSH	glycine cleavage system protein H [Source:NCBI gene;Acc:110261260]
ENSSSCG00000027093	0.657909	3.7636	4.003	0.000243203	0.0260207	0.447578		FOLH1B	folate hydrolase 1B [Source:NCBI gene;Acc:397677]
ENSSSCG00000040426	0.678	3.9588	3.55344	0.000939113	0.0472456	-0.70533		LOC100511352	uncharacterized LOC100511352 [Source:NCBI gene;Acc:100511352]
ENSSSCG00000002648	0.678105	3.7565	4.52318	4.75325e-05	0.0163511	1.85355		CBFA2T3	CBFA2/RUNX1 partner transcriptional co-repressor 3 [Source:NCBI gene;Acc:100525577]
ENSSSCG00000038526	0.678609	2.66376	4.33292	8.69904e-05	0.0184796	0.919263		FBXL18	F-box and leucine rich repeat protein 18 [Source:NCBI gene;Acc:100515369]
ENSSSCG00000040577	0.69471	2.4121	4.30418	9.52406e-05	0.0184796	0.685924		C7H6orf226	chromosome 7 C6orf226 homolog [Source:NCBI gene;Acc:102159017]
ENSSSCG00000038715	0.695924	1.98093	4.52852	4.6728e-05	0.0163511	0.920141		FLCN	folliculin [Source:NCBI gene;Acc:110256140]
ENSSSCG00000035770	0.711222	2.8667	3.5353	0.000990347	0.0476049	-0.889765		ZNF444	zinc finger protein 444 [Source:NCBI gene;Acc:110261069]
ENSSSCG00000041667	0.719127	4.22027	4.31257	9.27552e-05	0.0184796	1.32207		CLDN5	claudin 5 [Source:NCBI gene;Acc:396997]
ENSSSCG00000026554	0.730411	6.60412	4.25776	0.000110207	0.0192383	1.06545		PRXL2B	peroxiredoxin like 2B [Source:NCBI gene;Acc:100134955]
ENSSSCG00000040461	0.733063	6.7748	4.39574	7.13141e-05	0.0165987	1.46629		CDKN1C	cyclin dependent kinase inhibitor 1C [Source:NCBI gene;Acc:110259225]
ENSSSCG00000008664	0.751334	2.07066	3.63674	0.000734766	0.0425508	-0.960203		LRATD1	LRAT domain containing 1 [Source:NCBI gene;Acc:100518964]
ENSSSCG00000038164	0.751513	4.75325	4.84895	1.66202e-05	0.0163511	2.90516		RAI1	retinoic acid induced 1 [Source:NCBI gene;Acc:110256137]
ENSSSCG00000032188	0.757474	2.42291	4.54768	4.39492e-05	0.0163511	1.23477		METTL26	methyltransferase like 26 [Source:NCBI gene;Acc:106508722]
ENSSSCG00000008702	0.761059	4.193	4.40606	6.90178e-05	0.0163511	1.58369		DOK7	docking protein 7 [Source:NCBI gene;Acc:100736823]
ENSSSCG00000031657	0.765458	4.63822	3.76416	0.00050253	0.0366322	-0.175861		JUND	JunD proto-oncogene, AP-1 transcription factor subunit [Source:NCBI gene;Acc:110259314]
ENSSSCG00000002557	0.781965	4.81741	3.63109	0.00074716	0.0425508	-0.542484		NUDT14	nudix hydrolase 14 [Source:NCBI gene;Acc:397008]
ENSSSCG00000036434	0.826692	2.59992	3.56511	0.000907527	0.0466673	-0.895551		TPGS1	tubulin polyglutamylase complex subunit 1 [Source:NCBI gene;Acc:110259380]
ENSSSCG00000008013	0.828722	1.73813	4.00908	0.000238704	0.0257471	-0.399775		IGFALS	insulin like growth factor binding protein acid labile subunit [Source:NCBI gene;Acc:397322]
ENSSSCG00000014448	0.853228	2.31928	4.03639	0.00021945	0.0247397	0.00469087		ARSI	arylsulfatase family member I
ENSSSCG00000025717	0.880343	4.5997	4.03937	0.000217443	0.0247397	0.577734		HIC1	HIC ZBTB transcriptional repressor 1 [Source:NCBI gene;Acc:100525779]
ENSSSCG00000029241	0.924069	1.77406	4.98585	1.06337e-05	0.0163511	1.63288		ASB10	ankyrin repeat and SOCS box containing 10 [Source:NCBI gene;Acc:100626709]
ENSSSCG00000038804	1.07508	1.73499	3.62974	0.000750136	0.0425508	-1.15779		HBQ1	hemoglobin subunit theta 1 [Source:NCBI gene;Acc:100738328]
ENSSSCG00000046793	1.07852	2.32617	3.63125	0.000746793	0.0425508	-0.906187		Novel gene
ENSSSCG00000010087	1.12226	1.04543	5.15705	6.06242e-06	0.0163511	1.00513		YDJC	YdjC chitooligosaccharide deacetylase homolog [Source:NCBI gene;Acc:100155573]
ENSSSCG00000021597	1.16054	2.43237	3.70989	0.000591171	0.0394124	-0.710335		PHLDA2	pleckstrin homology like domain family A member 2 [Source:NCBI gene;Acc:100379631]
ENSSSCG00000038504	1.20515	1.23571	3.69401	0.000619849	0.0406136	-1.41877		FBXL15	F-box and leucine rich repeat protein 15 [Source:NCBI gene;Acc:110256644]
ENSSSCG00000048201	1.21652	1.56747	4.01356	0.000235431	0.0256021	-0.613753		Novel gene
ENSSSCG00000037013	1.2799	0.695478	3.66319	0.000679349	0.0423142	-1.76289		WFIKKN1	WAP, follistatin/kazal, immunoglobulin, kunitz and netrin domain containing 1 [Source:NCBI gene;Acc:100623309]
ENSSSCG00000039922	1.28875	2.91785	3.58917	0.00084555	0.0446929	-0.840073		CDC42EP5	CDC42 effector protein 5 [Source:NCBI gene;Acc:100525753]
ENSSSCG00000037563	1.33276	0.706565	3.86835	0.000366928	0.0316106	-1.38253		RN5-8S	5.8S ribosomal RNA [Source:RFAM;Acc:RF00002]
ENSSSCG00000022151	1.34361	1.7412	3.85462	0.000382527	0.0319182	-0.822263		B3GALT6	beta-1,3-galactosyltransferase 6 [Source:NCBI gene;Acc:100523125]
ENSSSCG00000007312	1.37072	3.98478	3.84727	0.000391138	0.0320322	0.0260088		SCAND1	SCAN domain containing 1 [Source:NCBI gene;Acc:100157492]
ENSSSCG00000035102	1.45001	-0.442914	3.5624	0.00091475	0.0466769	-2.54237		LYPD1	LY6/PLAUR domain containing 1 [Source:NCBI gene;Acc:100151939]

## Sheet: Females vs Males across all
Ensembl ID	LogFC	AveExpr	T	P.Value	Adj.P.Val	B		Chromosome location	Gene symbol	Description
ENSSSCG00000038963	0.512063	4.11594	5.99117	3.50066e-07	0.000422211	6.3967		Chromosome X: 657,621-754,115	PRKX	protein kinase X-linked [Source:NCBI gene (formerly Entrezgene);Acc:106504268]
ENSSSCG00000032223	-0.2093	7.84894	-10.019	6.44006e-13	8.54403e-10	19.1719		Chromosome X: 16,429,627-16,449,557	EIF1AX	eukaryotic translation initiation factor 1A X-linked [Source:NCBI gene (formerly Entrezgene);Acc:100522912]
ENSSSCG00000028148	-0.256802	7.96453	-5.79706	6.74279e-07	0.000745472	5.36035		Chromosome X: 27,028,223-29,181,689	DMD	dystrophin [Source:NCBI gene (formerly Entrezgene);Acc:497636]
ENSSSCG00000012252	-0.34197	8.57656	-14.3113	3.82007e-18	7.24012e-15	31.1752		Chromosome X: 36,988,031-37,044,769	DDX3X	DEAD-box helicase 3 X-linked [Source:NCBI gene (formerly Entrezgene);Acc:100515940]
ENSSSCG00000017200	-0.426221	2.76932	-4.61101	3.45488e-05	0.0352584	2.22043		Chromosome 12: 5,573,667-5,589,088	UNC13D	unc-13 homolog D [Source:VGNC Symbol;Acc:VGNC:94703]
ENSSSCG00000012258	-0.438375	5.19726	-12.5815	3.68989e-16	6.11922e-13	26.6413		Chromosome X: 39,724,995-39,737,532	FUNDC1	FUN14 domain containing 1 [Source:VGNC Symbol;Acc:VGNC:88264]
ENSSSCG00000040713	-0.5244	3.81486	-10.1303	4.57565e-13	6.74502e-10	19.5185		Chromosome X: 13,229,754-13,290,152	TXLNG	taxilin gamma [Source:NCBI gene (formerly Entrezgene);Acc:100518815]
ENSSSCG00000012251	-0.538312	7.14613	-15.0799	5.6166e-19	1.24192e-15	33.081		Chromosome X: 36,760,819-36,885,275	USP9X	ubiquitin specific peptidase 9 X-linked [Source:NCBI gene (formerly Entrezgene);Acc:100628154]
ENSSSCG00000021322	-0.647207	6.28073	-19.4829	3.08823e-23	1.36572e-19	42.6501		Chromosome X: 20,220,853-20,275,185	ZFX	zinc finger protein X-linked [Source:NCBI gene (formerly Entrezgene);Acc:397294]
ENSSSCG00000012262	-0.74175	5.07041	-17.5824	1.6956e-21	5.62387e-18	38.4443		Chromosome X: 39,953,759-40,154,194	KDM6A	lysine demethylase 6A [Source:NCBI gene (formerly Entrezgene);Acc:100154376]
ENSSSCG00000029857	-0.756645	7.0955	-17.1438	4.47915e-21	1.1885e-17	37.849		Chromosome X: 20,146,929-20,200,107	EIF2S3	eukaryotic translation initiation factor 2 subunit gamma [Source:NCBI gene (formerly Entrezgene);Acc:100525970]
ENSSSCG00000049776	-9.54821	3.13942	-27.2868	3.56322e-29	2.36366e-25	26.7161		Chromosome X: 59,288,879-59,293,232	Novel gene
ENSSSCG00000044599	-10.6725	3.64903	-31.9887	4.59641e-32	6.09805e-28	27.8376		Chromosome X: 59,283,918-59,286,152	Novel gene

## Sheet: Female vs Male in CON
Ensembl ID	LogFC	AveExpr	T	P.Value	Adj.P.Val	B		Chromosome location	Gene symbol	Description
ENSSSCG00000011828	0.651165	3.93896	4.90908	1.36646e-05	0.0139453	3.07316		Chromosome 13: 131,663,485-131,664,759	FAM43A	family with sequence similarity 43 member A [Source:VGNC Symbol;Acc:VGNC:87970]
ENSSSCG00000039894	0.434717	7.66761	5.01181	9.76738e-06	0.0107986	3.02361		Chromosome Y: 5,946,970-5,984,952	Novel gene
ENSSSCG00000032223	-0.199468	7.84894	-6.19285	1.92644e-07	0.000255581	6.86806		Chromosome X: 16,429,627-16,449,557	EIF1AX	eukaryotic translation initiation factor 1A X-linked [Source:NCBI gene (formerly Entrezgene);Acc:100522912]
ENSSSCG00000029697	-0.203165	6.02878	-4.51703	4.84755e-05	0.0411527	1.57463		Chromosome 1: 96,128-186,749	FAM120B	family with sequence similarity 120B [Source:VGNC Symbol;Acc:VGNC:87895]
ENSSSCG00000032947	-0.238815	6.59936	-4.50966	4.96301e-05	0.0411527	1.49404		Chromosome 6: 82,242,953-82,343,786	SRRM1	serine and arginine repetitive matrix 1 [Source:VGNC Symbol;Acc:VGNC:93467]
ENSSSCG00000028148	-0.345638	7.96453	-5.28466	3.97932e-06	0.00479942	3.89522		Chromosome X: 27,028,223-29,181,689	DMD	dystrophin [Source:NCBI gene (formerly Entrezgene);Acc:497636]
ENSSSCG00000012252	-0.347104	8.57656	-9.38024	5.88114e-12	1.11464e-08	17.1292		Chromosome X: 36,988,031-37,044,769	DDX3X	DEAD-box helicase 3 X-linked [Source:NCBI gene (formerly Entrezgene);Acc:100515940]
ENSSSCG00000012258	-0.426052	5.19726	-8.00052	4.77916e-10	7.92564e-07	12.8681		Chromosome X: 39,724,995-39,737,532	FUNDC1	FUN14 domain containing 1 [Source:VGNC Symbol;Acc:VGNC:88264]
ENSSSCG00000047910	-0.457171	3.54882	-4.57366	4.04399e-05	0.0383226	2.09244		Chromosome X: 59,345,994-59,431,613	Novel gene
ENSSSCG00000012251	-0.561277	7.14613	-10.2688	3.89776e-13	1.03423e-09	19.8124		Chromosome X: 36,760,819-36,885,275	USP9X	ubiquitin specific peptidase 9 X-linked [Source:NCBI gene (formerly Entrezgene);Acc:100628154]
ENSSSCG00000040713	-0.574212	3.81486	-7.32824	4.35571e-09	6.4208e-06	10.6084		Chromosome X: 13,229,754-13,290,152	TXLNG	taxilin gamma [Source:NCBI gene (formerly Entrezgene);Acc:100518815]
ENSSSCG00000029857	-0.654467	7.0955	-10.0542	7.43949e-13	1.645e-09	19.1768		Chromosome X: 20,146,929-20,200,107	EIF2S3	eukaryotic translation initiation factor 2 subunit gamma [Source:NCBI gene (formerly Entrezgene);Acc:100525970]
ENSSSCG00000021322	-0.654471	6.28073	-13.0666	1.46865e-16	6.49485e-13	27.4807		Chromosome X: 20,220,853-20,275,185	ZFX	zinc finger protein X-linked [Source:NCBI gene (formerly Entrezgene);Acc:397294]
ENSSSCG00000012262	-0.734375	5.07041	-11.5955	8.18069e-15	2.71333e-11	23.3728		Chromosome X: 39,953,759-40,154,194	KDM6A	lysine demethylase 6A [Source:NCBI gene (formerly Entrezgene);Acc:100154376]
ENSSSCG00000049776	-9.61903	3.13942	-18.9268	1.86474e-22	1.23697e-18	16.5714		Chromosome X: 59,288,879-59,293,232	Novel gene
ENSSSCG00000044599	-11.0312	3.64903	-23.1242	7.298e-26	9.68226e-22	17.9814		Chromosome X: 59,283,918-59,286,152	Novel gene

## Sheet: Female vs Male in HS
Ensembl ID	LogFC	AveExpr	T	P.Value	Adj.P.Val	B		Chromosome location	Gene symbol	Description
ENSSSCG00000038602	1.00228	0.255563	4.86374	1.58397e-05	0.0175121	2.20701		Chromosome 1: 35,694,269-35,775,069	SOGA3	SOGA family member 3 [Source:NCBI gene (formerly Entrezgene);Acc:100512321]
ENSSSCG00000038963	0.59134	4.11594	5.28169	4.01851e-06	0.00484669	4.16884		Chromosome X: 657,621-754,115	PRKX	protein kinase X-linked [Source:NCBI gene (formerly Entrezgene);Acc:106504268]
ENSSSCG00000032223	-0.218146	7.84894	-7.74097	1.11686e-09	1.64638e-06	11.9151		Chromosome X: 16,429,627-16,449,557	EIF1AX	eukaryotic translation initiation factor 1A X-linked [Source:NCBI gene (formerly Entrezgene);Acc:100522912]
ENSSSCG00000012252	-0.335605	8.57656	-10.3715	2.86741e-13	5.43457e-10	20.0998		Chromosome X: 36,988,031-37,044,769	DDX3X	DEAD-box helicase 3 X-linked [Source:NCBI gene (formerly Entrezgene);Acc:100515940]
ENSSSCG00000012258	-0.440431	5.19726	-9.15051	1.20512e-11	1.99854e-08	16.443		Chromosome X: 39,724,995-39,737,532	FUNDC1	FUN14 domain containing 1 [Source:VGNC Symbol;Acc:VGNC:88264]
ENSSSCG00000040713	-0.470143	3.81486	-6.81645	2.39043e-08	3.17138e-05	9.05197		Chromosome X: 13,229,754-13,290,152	TXLNG	taxilin gamma [Source:NCBI gene (formerly Entrezgene);Acc:100518815]
ENSSSCG00000012251	-0.518246	7.14613	-10.7902	8.31017e-14	1.83752e-10	21.3304		Chromosome X: 36,760,819-36,885,275	USP9X	ubiquitin specific peptidase 9 X-linked [Source:NCBI gene (formerly Entrezgene);Acc:100628154]
ENSSSCG00000017200	-0.597713	2.76932	-4.80741	1.90224e-05	0.0194131	2.74379		Chromosome 12: 5,573,667-5,589,088	UNC13D	unc-13 homolog D [Source:VGNC Symbol;Acc:VGNC:94703]
ENSSSCG00000021322	-0.633985	6.28073	-14.2387	7.22627e-18	2.39677e-14	30.4285		Chromosome X: 20,220,853-20,275,185	ZFX	zinc finger protein X-linked [Source:NCBI gene (formerly Entrezgene);Acc:397294]
ENSSSCG00000012262	-0.751025	5.07041	-13.2133	9.98365e-17	2.64906e-13	27.5823		Chromosome X: 39,953,759-40,154,194	KDM6A	lysine demethylase 6A [Source:NCBI gene (formerly Entrezgene);Acc:100154376]
ENSSSCG00000029857	-0.82914	7.0955	-14.3008	6.18844e-18	2.39677e-14	30.6418		Chromosome X: 20,146,929-20,200,107	EIF2S3	eukaryotic translation initiation factor 2 subunit gamma [Source:NCBI gene (formerly Entrezgene);Acc:100525970]
ENSSSCG00000049776	-9.50476	3.13942	-19.57	5.1363e-23	3.40717e-19	16.2925		Chromosome X: 59,288,879-59,293,232	Novel gene
ENSSSCG00000044599	-10.4472	3.64903	-22.9064	1.06343e-25	1.41086e-21	17.3289		Chromosome X: 59,283,918-59,286,152	Novel gene
