# Supplementary material for: Gestational heat stress alters skeletal muscle gene expression profiles and vascularity in fetal pigs in a sexually dimorphic manner
Source: J Anim Sci Biotechnol. 2022 Jul 15;13:76. doi: 10.1186/s40104-022-00730-2 (PMC9284688; doi:10.1186/s40104-022-00730-2)
Supplement: Supplementary file 2 — Additional file 2: Table S2. Full list of significantly enriched gene ontology terms. [file 40104_2022_730_MOESM2_ESM.xlsx]

## Sheet: HS vs CON in Females
Upregulated genes (HS compared to CON)
Source	Term_name	Term_id	Adjusted_p_value	Negative_log10_of_adjusted_p_value	Term_size	Query_size	Intersection_size	Effective_domain_size	Intersections
GO:MF	transcription corepressor activity	GO:0003714	0.0316296	1.49991	141	182	9	14999	MTA1,SKI,NCOR1,DMAP1,CTBP1,IRF2BP1,EID1,BASP1,CBFA2T3
GO:MF	profilin binding	GO:0005522	0.0399399	1.39859	9	182	3	14999	HTT,CTTN,EVL
GO:BP	regulation of cellular response to growth factor stimulus	GO:0090287	0.0224064	1.64963	229	204	13	16177	GPC1,UBE2O,NUMA1,SKI,HGS,HTRA3,EPN2,NOTCH1,EMILIN1,FLCN,CDKN1C,FBXL15,WFIKKN1
GO:BP	negative regulation of transcription, DNA-templated	GO:0045892	0.0298785	1.52464	1012	204	29	16177	THAP11,MTA1,DUSP22,HMGB2,SKI,NELFA,NSD2,MED25,NCOR1,DMAP1,CHMP1A,RXRA,CTBP1,RREB1,IRF2BP1,SREBF1,NOTCH1,ZNF219,PPARGC1B,SIX5,NOP53,ZNF503,EID1,BASP1,KLF2,CBFA2T3,FLCN,CDKN1C,HIC1
GO:BP	regulation of angiogenesis	GO:0045765	0.0298785	1.52464	222	204	11	16177	COL4A2,MYDGF,RNH1,HGS,EMC10,MDK,EPN2,NOTCH1,EMILIN1,EPN1,KLF2
GO:BP	negative regulation of RNA metabolic process	GO:0051253	0.0298785	1.52464	1120	204	29	16177	THAP11,MTA1,DUSP22,HMGB2,SKI,NELFA,NSD2,MED25,NCOR1,DMAP1,CHMP1A,RXRA,CTBP1,RREB1,IRF2BP1,SREBF1,NOTCH1,ZNF219,PPARGC1B,SIX5,NOP53,ZNF503,EID1,BASP1,KLF2,CBFA2T3,FLCN,CDKN1C,HIC1
GO:BP	cellular macromolecule metabolic process	GO:0044260	0.0298785	1.52464	6771	204	114	16177	GPC1,CSPG4,NAA60,HTT,PSMD8,COL4A2,ABHD17A,PPP6R2,THAP11,MTA1,G6PD,SLC35C2,PPP6R1,TCEA2,UBE2O,CASZ1,DUSP22,HMGB2,POLD1,SKI,NELFA,MIB2,KMT5C,BRF1,MRPL11,NSD2,YEATS4,MED25,HM13,MYDGF,PRDX4,TSC22D4,TELO2,NCOR1,SSBP4,CDKN2C,DMAP1,CHMP1A,RXRA,SPSB3,HGS,POFUT2,LRWD1,CHTF18,PKD1,FBXW5,ANAPC2,SIRT5,RNF166,DVL1,CTBP1,DIDO1,RREB1,EIPR1,FANCA,MDK,IRF2BP1,BRD1,TONSL,SREBF1,MPG,IRAK1,NOTCH1,RHBDD3,LOC110261321…
GO:BP	cellular metabolic process	GO:0044237	0.0298785	1.52464	8867	204	137	16177	UCKL1,GPC1,AP2A1,CSPG4,SART1,NAA60,HTT,PSMD8,COL4A2,INTS1,ABHD17A,PPP6R2,THAP11,MTA1,CTTN,G6PD,NDUFV3,SLC35C2,PPP6R1,TCEA2,UBE2O,CASZ1,PXDN,NUMBL,DUSP22,HMGB2,POLD1,SKI,NELFA,MIB2,KMT5C,BRF1,MRPL11,NSD2,YEATS4,MED25,NPRL3,HM13,MYDGF,PRDX4,TSC22D4,TELO2,NDUFS6,NCOR1,SSBP4,CDKN2C,DMAP1,CHMP1A,RXRA,SPSB3,HGS,POFUT2,LRWD1,CHTF18,SNRNP70,PKD1,FBXW5,ANAPC2,SIRT5,RNF166,DVL1,CTBP1,DIDO1,RREB1,ATP5F1D,EI…
GO:BP	macromolecule metabolic process	GO:0043170	0.0298785	1.52464	7986	204	126	16177	GPC1,AP2A1,CSPG4,SART1,NAA60,HTT,PSMD8,COL4A2,INTS1,ABHD17A,PPP6R2,THAP11,MTA1,G6PD,SLC35C2,PPP6R1,TCEA2,UBE2O,CASZ1,DUSP22,HMGB2,POLD1,SKI,NELFA,MIB2,KMT5C,BRF1,MRPL11,NSD2,YEATS4,MED25,HM13,MYDGF,PRDX4,TSC22D4,TELO2,NCOR1,SSBP4,CDKN2C,DMAP1,CHMP1A,RXRA,SPSB3,HGS,POFUT2,LRWD1,CHTF18,SNRNP70,PKD1,FBXW5,ANAPC2,SIRT5,RNF166,RNPEPL1,DVL1,CTBP1,DIDO1,RREB1,EIPR1,HTRA3,FANCA,MDK,IRF2BP1,CAPN15,BRD1,TO…
GO:BP	nucleobase-containing compound biosynthetic process	GO:0034654	0.0298785	1.52464	3173	204	61	16177	UCKL1,COL4A2,THAP11,MTA1,TCEA2,CASZ1,DUSP22,HMGB2,POLD1,SKI,NELFA,BRF1,NSD2,YEATS4,MED25,MYDGF,TSC22D4,TELO2,NCOR1,SSBP4,DMAP1,CHMP1A,RXRA,CHTF18,PKD1,DVL1,CTBP1,DIDO1,RREB1,ATP5F1D,FANCA,MDK,IRF2BP1,SREBF1,IRAK1,NOTCH1,LOC110261321,ZNF219,PPARGC1B,SIX5,DTYMK,HLX,NOP53,ASPDH,ZNF503,EID1,TCOF1,BASP1,TRAF2,NFKBIB,SPAG8,BICRA,SLC2A4RG,KLF2,LOC110261334,CBFA2T3,FLCN,CDKN1C,RAI1,HIC1,SCAND1
GO:BP	negative regulation of vascular endothelial growth factor receptor signaling pathway	GO:0030948	0.0298785	1.52464	9	204	3	16177	HGS,EPN2,EMILIN1
GO:BP	response to growth factor	GO:0070848	0.0298785	1.52464	490	204	17	16177	GPC1,COL4A2,UBE2O,NUMA1,DUSP22,SKI,HGS,BCAR1,HTRA3,EPN2,NOTCH1,DTYMK,EMILIN1,FLCN,CDKN1C,FBXL15,WFIKKN1
GO:BP	metabolic process	GO:0008152	0.0298785	1.52464	9818	204	149	16177	UCKL1,GPC1,AP2A1,CSPG4,SART1,NAA60,HTT,PSMD8,COL4A2,INTS1,ABHD17A,PPP6R2,THAP11,MTA1,CTTN,G6PD,NDUFV3,SLC35C2,PPP6R1,TCEA2,UBE2O,CASZ1,PXDN,NUMBL,DUSP22,HMGB2,POLD1,SKI,NELFA,MIB2,KMT5C,BRF1,MRPL11,NSD2,YEATS4,MED25,NPRL3,HM13,MYDGF,PRDX4,TSC22D4,TELO2,NDUFS6,NCOR1,SSBP4,CDKN2C,DMAP1,CHMP1A,RXRA,SPSB3,HGS,POFUT2,LRWD1,CHTF18,SNRNP70,PKD1,FBXW5,ANAPC2,SIRT5,RNF166,RNPEPL1,DVL1,CTBP1,DIDO1,RREB1,CO…
GO:BP	heterocycle biosynthetic process	GO:0018130	0.0298785	1.52464	3229	204	62	16177	UCKL1,COL4A2,THAP11,MTA1,TCEA2,CASZ1,DUSP22,HMGB2,POLD1,SKI,NELFA,BRF1,NSD2,YEATS4,MED25,MYDGF,TSC22D4,TELO2,NCOR1,SSBP4,DMAP1,CHMP1A,RXRA,CHTF18,PKD1,DVL1,CTBP1,DIDO1,RREB1,ATP5F1D,FANCA,MDK,IRF2BP1,SREBF1,IRAK1,NOTCH1,LOC110261321,ZNF219,PPARGC1B,SIX5,DTYMK,HLX,NOP53,ASPDH,ZNF503,EID1,TCOF1,BASP1,TRAF2,PYCR3,NFKBIB,SPAG8,BICRA,SLC2A4RG,KLF2,LOC110261334,CBFA2T3,FLCN,CDKN1C,RAI1,HIC1,SCAND1
GO:BP	regulation of transmembrane receptor protein serine/threonine kinase signaling pathway	GO:0090092	0.0298785	1.52464	210	204	11	16177	UBE2O,NUMA1,SKI,HTRA3,NOTCH1,ZC3H3,EMILIN1,FLCN,CDKN1C,FBXL15,WFIKKN1
GO:BP	positive regulation of transmembrane receptor protein serine/threonine kinase signaling pathway	GO:0090100	0.0298785	1.52464	97	204	7	16177	UBE2O,NUMA1,NOTCH1,ZC3H3,FLCN,CDKN1C,FBXL15
GO:BP	negative regulation of cellular response to growth factor stimulus	GO:0090288	0.0298785	1.52464	125	204	8	16177	GPC1,SKI,HGS,HTRA3,EPN2,NOTCH1,EMILIN1,WFIKKN1
GO:BP	regulation of vasculature development	GO:1901342	0.0298785	1.52464	243	204	11	16177	COL4A2,MYDGF,RNH1,HGS,EMC10,MDK,EPN2,NOTCH1,EMILIN1,EPN1,KLF2
GO:BP	negative regulation of RNA biosynthetic process	GO:1902679	0.0298785	1.52464	1041	204	29	16177	THAP11,MTA1,DUSP22,HMGB2,SKI,NELFA,NSD2,MED25,NCOR1,DMAP1,CHMP1A,RXRA,CTBP1,RREB1,IRF2BP1,SREBF1,NOTCH1,ZNF219,PPARGC1B,SIX5,NOP53,ZNF503,EID1,BASP1,KLF2,CBFA2T3,FLCN,CDKN1C,HIC1
GO:BP	negative regulation of nucleic acid-templated transcription	GO:1903507	0.0298785	1.52464	1041	204	29	16177	THAP11,MTA1,DUSP22,HMGB2,SKI,NELFA,NSD2,MED25,NCOR1,DMAP1,CHMP1A,RXRA,CTBP1,RREB1,IRF2BP1,SREBF1,NOTCH1,ZNF219,PPARGC1B,SIX5,NOP53,ZNF503,EID1,BASP1,KLF2,CBFA2T3,FLCN,CDKN1C,HIC1
GO:BP	negative regulation of sprouting angiogenesis	GO:1903671	0.0298785	1.52464	24	204	4	16177	EPN2,NOTCH1,EPN1,KLF2
GO:BP	cellular response to growth factor stimulus	GO:0071363	0.0298785	1.52464	481	204	17	16177	GPC1,COL4A2,UBE2O,NUMA1,DUSP22,SKI,HGS,BCAR1,HTRA3,EPN2,NOTCH1,DTYMK,EMILIN1,FLCN,CDKN1C,FBXL15,WFIKKN1
GO:BP	negative regulation of angiogenesis	GO:0016525	0.0298785	1.52464	92	204	7	16177	COL4A2,HGS,EPN2,NOTCH1,EMILIN1,EPN1,KLF2
GO:BP	negative regulation of blood vessel morphogenesis	GO:2000181	0.0298785	1.52464	93	204	7	16177	COL4A2,HGS,EPN2,NOTCH1,EMILIN1,EPN1,KLF2
GO:BP	negative regulation of biosynthetic process	GO:0009890	0.0298785	1.52464	1249	204	31	16177	AP2A1,THAP11,MTA1,DUSP22,HMGB2,SKI,NELFA,NSD2,MED25,NCOR1,DMAP1,CHMP1A,RXRA,CTBP1,RREB1,IRF2BP1,SREBF1,NOTCH1,ZNF219,PPARGC1B,SIX5,NOP53,ZNF503,EID1,BASP1,EMILIN1,KLF2,CBFA2T3,FLCN,CDKN1C,HIC1
GO:BP	negative regulation of macromolecule biosynthetic process	GO:0010558	0.0298785	1.52464	1196	204	30	16177	AP2A1,THAP11,MTA1,DUSP22,HMGB2,SKI,NELFA,NSD2,MED25,NCOR1,DMAP1,CHMP1A,RXRA,CTBP1,RREB1,IRF2BP1,SREBF1,NOTCH1,ZNF219,PPARGC1B,SIX5,NOP53,ZNF503,EID1,BASP1,KLF2,CBFA2T3,FLCN,CDKN1C,HIC1
GO:BP	positive regulation of endothelial cell proliferation	GO:0001938	0.0298785	1.52464	57	204	6	16177	HMGB2,MYDGF,EMC10,MDK,EGFL7,PLXNB3
GO:BP	nitrogen compound metabolic process	GO:0006807	0.0298785	1.52464	8258	204	130	16177	PRDX4
GO:BP	cell surface receptor signaling pathway	GO:0007166	0.0298785	1.52464	2120	204	45	16177	GPC1,CSPG4,HTT,COL4A2,CTTN,SLC35C2,UBE2O,NUMA1,DUSP22,HMGB2,SKI,MIB2,ARHGDIA,HGS,LZTS2,PKD1,FARP2,DVL1,BCAR1,HTRA3,FANCA,MDK,EPN2,SREBF1,IRAK1,NOTCH1,B9D1,NKD2,FZD8,JAG2,EGFL7,TRAF2,ZC3H3,EMILIN1,HOMER3,TOLLIP,LLGL1,SIVA1,EPN1,PLXNB3,FLCN,CDKN1C,HIC1,FBXL15,WFIKKN1
GO:BP	negative regulation of transcription by RNA polymerase II	GO:0000122	0.0298785	1.52464	710	204	21	16177	THAP11,MTA1,DUSP22,SKI,NELFA,NSD2,MED25,NCOR1,DMAP1,RXRA,CTBP1,RREB1,IRF2BP1,SREBF1,NOTCH1,ZNF219,NOP53,EID1,KLF2,FLCN,HIC1
GO:BP	regulation of Notch signaling pathway	GO:0008593	0.0298785	1.52464	69	204	6	16177	SLC35C2,EPN2,NOTCH1,JAG2,EGFL7,LLGL1
GO:BP	organic cyclic compound biosynthetic process	GO:1901362	0.0308948	1.51011	3321	204	63	16177	UCKL1,COL4A2,THAP11,MTA1,G6PD,TCEA2,CASZ1,DUSP22,HMGB2,POLD1,SKI,NELFA,BRF1,NSD2,YEATS4,MED25,MYDGF,TSC22D4,TELO2,NCOR1,SSBP4,DMAP1,CHMP1A,RXRA,CHTF18,PKD1,DVL1,CTBP1,DIDO1,RREB1,ATP5F1D,FANCA,MDK,IRF2BP1,SREBF1,IRAK1,NOTCH1,LOC110261321,ZNF219,PPARGC1B,SIX5,DTYMK,HLX,NOP53,ASPDH,ZNF503,EID1,TCOF1,BASP1,TRAF2,PYCR3,NFKBIB,SPAG8,BICRA,SLC2A4RG,KLF2,LOC110261334,CBFA2T3,FLCN,CDKN1C,RAI1,HIC1,SCAND1
GO:BP	negative regulation of cellular macromolecule biosynthetic process	GO:2000113	0.0308948	1.51011	1157	204	29	16177	THAP11,MTA1,DUSP22,HMGB2,SKI,NELFA,NSD2,MED25,NCOR1,DMAP1,CHMP1A,RXRA,CTBP1,RREB1,IRF2BP1,SREBF1,NOTCH1,ZNF219,PPARGC1B,SIX5,NOP53,ZNF503,EID1,BASP1,KLF2,CBFA2T3,FLCN,CDKN1C,HIC1
GO:BP	negative regulation of vasculature development	GO:1901343	0.0310441	1.50802	102	204	7	16177	COL4A2,HGS,EPN2,NOTCH1,EMILIN1,EPN1,KLF2
GO:BP	Notch signaling pathway	GO:0007219	0.0357503	1.44672	138	204	8	16177	SLC35C2,MIB2,EPN2,NOTCH1,JAG2,EGFL7,LLGL1,EPN1
GO:BP	negative regulation of cellular biosynthetic process	GO:0031327	0.0358235	1.44583	1234	204	30	16177	AP2A1,THAP11,MTA1,DUSP22,HMGB2,SKI,NELFA,NSD2,MED25,NCOR1,DMAP1,CHMP1A,RXRA,CTBP1,RREB1,IRF2BP1,SREBF1,NOTCH1,ZNF219,PPARGC1B,SIX5,NOP53,ZNF503,EID1,BASP1,KLF2,CBFA2T3,FLCN,CDKN1C,HIC1
GO:BP	transmembrane receptor protein serine/threonine kinase signaling pathway	GO:0007178	0.0358235	1.44583	296	204	12	16177	UBE2O,NUMA1,DUSP22,SKI,HTRA3,NOTCH1,ZC3H3,EMILIN1,FLCN,CDKN1C,FBXL15,WFIKKN1
GO:BP	organic substance metabolic process	GO:0071704	0.035983	1.4439	9225	204	140	16177	UCKL1,GPC1,AP2A1,CSPG4,SART1,NAA60,HTT,PSMD8,COL4A2,INTS1,ABHD17A,PPP6R2,THAP11,MTA1,G6PD,SLC35C2,PPP6R1,TCEA2,UBE2O,CASZ1,NUMBL,DUSP22,HMGB2,POLD1,SKI,NELFA,MIB2,KMT5C,BRF1,MRPL11,NSD2,YEATS4,MED25,HM13,MYDGF,PRDX4,TSC22D4,TELO2,NDUFS6,NCOR1,SSBP4,CDKN2C,DMAP1,CHMP1A,RXRA,SPSB3,HGS,POFUT2,LRWD1,CHTF18,SNRNP70,PKD1,FBXW5,ANAPC2,SIRT5,RNF166,RNPEPL1,DVL1,CTBP1,DIDO1,RREB1,ATP5F1D,EIPR1,HTRA3,FANCA…
GO:BP	primary metabolic process	GO:0044238	0.035983	1.4439	8724	204	134	16177	UCKL1,GPC1,AP2A1,CSPG4,SART1,NAA60,HTT,PSMD8,COL4A2,INTS1,ABHD17A,PPP6R2,THAP11,MTA1,G6PD,SLC35C2,PPP6R1,TCEA2,UBE2O,CASZ1,DUSP22,HMGB2,POLD1,SKI,NELFA,MIB2,KMT5C,BRF1,MRPL11,NSD2,YEATS4,MED25,HM13,MYDGF,PRDX4,TSC22D4,TELO2,NDUFS6,NCOR1,SSBP4,CDKN2C,DMAP1,CHMP1A,RXRA,SPSB3,HGS,POFUT2,CHTF18,SNRNP70,PKD1,FBXW5,ANAPC2,SIRT5,RNF166,RNPEPL1,DVL1,CTBP1,DIDO1,RREB1,ATP5F1D,EIPR1,HTRA3,FANCA,MDK,IRF2BP1…
GO:BP	aromatic compound biosynthetic process	GO:0019438	0.0379712	1.42055	3233	204	61	16177	UCKL1,COL4A2,THAP11,MTA1,TCEA2,CASZ1,DUSP22,HMGB2,POLD1,SKI,NELFA,BRF1,NSD2,YEATS4,MED25,MYDGF,TSC22D4,TELO2,NCOR1,SSBP4,DMAP1,CHMP1A,RXRA,CHTF18,PKD1,DVL1,CTBP1,DIDO1,RREB1,ATP5F1D,FANCA,MDK,IRF2BP1,SREBF1,IRAK1,NOTCH1,LOC110261321,ZNF219,PPARGC1B,SIX5,DTYMK,HLX,NOP53,ASPDH,ZNF503,EID1,TCOF1,BASP1,TRAF2,NFKBIB,SPAG8,BICRA,SLC2A4RG,KLF2,LOC110261334,CBFA2T3,FLCN,CDKN1C,RAI1,HIC1,SCAND1
GO:BP	transcription, DNA-templated	GO:0006351	0.0395849	1.40247	2767	204	54	16177	COL4A2,THAP11,MTA1,TCEA2,CASZ1,DUSP22,HMGB2,SKI,NELFA,BRF1,NSD2,YEATS4,MED25,MYDGF,TSC22D4,NCOR1,SSBP4,DMAP1,CHMP1A,RXRA,PKD1,DVL1,CTBP1,DIDO1,RREB1,FANCA,MDK,IRF2BP1,SREBF1,IRAK1,NOTCH1,LOC110261321,ZNF219,PPARGC1B,SIX5,HLX,NOP53,ZNF503,EID1,TCOF1,BASP1,TRAF2,NFKBIB,SPAG8,BICRA,SLC2A4RG,KLF2,LOC110261334,CBFA2T3,FLCN,CDKN1C,RAI1,HIC1,SCAND1
GO:BP	negative regulation of nucleobase-containing compound metabolic process	GO:0045934	0.0429009	1.36753	1199	204	29	16177	THAP11,MTA1,DUSP22,HMGB2,SKI,NELFA,NSD2,MED25,NCOR1,DMAP1,CHMP1A,RXRA,CTBP1,RREB1,IRF2BP1,SREBF1,NOTCH1,ZNF219,PPARGC1B,SIX5,NOP53,ZNF503,EID1,BASP1,KLF2,CBFA2T3,FLCN,CDKN1C,HIC1
GO:BP	peptidyl-lysine modification	GO:0018205	0.0488546	1.31109	312	204	12	16177	NAA60,KMT5C,NSD2,YEATS4,DMAP1,SIRT5,CTBP1,BRD1,EID1,NDUFAB1,ANTKMT,FLCN
Downregulated genes (HS compared to CON)
source	term_name	term_id	adjusted_p_value	negative_log10_of_adjusted_p_value	term_size	query_size	intersection_size	effective_domain_size	intersections
GO:BP	response to ketone	GO:1901654	0.00377525	2.42305	65	26	4	16177	PRKAA2,BCL2L1,ACACA,NR3C1
GO:BP	cellular response to ketone	GO:1901655	0.0284295	1.54623	45	26	3	16177	PRKAA2,ACACA,NR3C1
GO:BP	response to prostaglandin	GO:0034694	0.0395647	1.40269	15	26	2	16177	PRKAA2,ACACA
GO:BP	response to prostaglandin E	GO:0034695	0.0395647	1.40269	14	26	2	16177	PRKAA2,ACACA
GO:BP	response to endoplasmic reticulum stress	GO:0034976	0.0395647	1.40269	213	26	4	16177	BCL2L1,FAF2,PTPN1,DDX3X
GO:BP	cellular response to prostaglandin stimulus	GO:0071379	0.0395647	1.40269	12	26	2	16177	PRKAA2,ACACA
GO:BP	cellular response to prostaglandin E stimulus	GO:0071380	0.0395647	1.40269	11	26	2	16177	PRKAA2,ACACA
GO:BP	response to alcohol	GO:0097305	0.0395647	1.40269	84	26	3	16177	PRKAA2,BCL2L1,ACACA
GO:BP	negative regulation of endoplasmic reticulum stress-induced intrinsic apoptotic signaling pathway	GO:1902236	0.0395647	1.40269	16	26	2	16177	BCL2L1,PTPN1
GO:BP	negative regulation of intrinsic apoptotic signaling pathway	GO:2001243	0.0395647	1.40269	75	26	3	16177	BCL2L1,PTPN1,DDX3X
GO:BP	stress granule assembly	GO:0034063	0.0479219	1.31947	20	26	2	16177	PRKAA2,DDX3X

## Sheet: Females ve Males across all
Downregulated genes (Females compared to males)
Source	Term_name	Term_id	Adjusted_p_value	Negative_log10_of_adjusted_p_value	Term_size	Query_size	Intersection_size	Effective_domain_size	Intersections
GO:BP	translational initiation	GO:0006413	0.0235826	1.62741	105	9	3	16177	ENSSSCG00000032223,ENSSSCG00000012252,ENSSSCG00000029857
HP	Long palpebral fissure	HP:0000637	0.0293105	1.53298	66	5	3	4152	ENSSSCG00000028148,ENSSSCG00000012251,ENSSSCG00000012262
HP	X-linked dominant inheritance	HP:0001423	0.0306732	1.51324	67	5	3	4152	ENSSSCG00000012252,ENSSSCG00000012251,ENSSSCG00000012262
HP	X-linked inheritance	HP:0001417	0.0393195	1.40539	238	5	4	4152	ENSSSCG00000028148,ENSSSCG00000012252,ENSSSCG00000012251,ENSSSCG00000012262

## Sheet: Females vs Males in CON
Downregulated genes (Females compared to males)
Source	Term_name	Term_id	Adjusted_p_value	Negative_log10_of_adjusted_p_value	Term_size	Query_size	Intersection_size	Effective_domain_size	Intersections
GO:BP	translational initiation	GO:0006413	0.0367237	1.43505	105	10	3	16177	ENSSSCG00000032223,ENSSSCG00000012252,ENSSSCG00000029857
KEGG	RNA transport	KEGG:03013	0.0128746	1.89027	157	7	3	7711	ENSSSCG00000032223,ENSSSCG00000032947,ENSSSCG00000029857
HP	X-linked inheritance	HP:0001417	0.00722022	2.14145	238	4	4	4152	ENSSSCG00000028148,ENSSSCG00000012252,ENSSSCG00000012251,ENSSSCG00000012262
HP	Long palpebral fissure	HP:0000637	0.0103971	1.98309	66	4	3	4152	ENSSSCG00000028148,ENSSSCG00000012251,ENSSSCG00000012262
HP	X-linked dominant inheritance	HP:0001423	0.0108825	1.96327	67	4	3	4152	ENSSSCG00000012252,ENSSSCG00000012251,ENSSSCG00000012262
HP	Gonosomal inheritance	HP:0010985	0.0131039	1.8826	276	4	4	4152	ENSSSCG00000028148,ENSSSCG00000012252,ENSSSCG00000012251,ENSSSCG00000012262

## Sheet: Females vs Males in HS
Downregulated genes (Females compared to males)
Source	Term_name	Term_id	Adjusted_p_value	Negative_log10_of_adjusted_p_value	Term_size	Query_size	Intersection_size	Effective_domain_size	Intersections
GO:BP	translational initiation	GO:0006413	0.0148292	1.82888	105	8	3	16177	ENSSSCG00000032223,ENSSSCG00000012252,ENSSSCG00000029857
HP	X-linked dominant inheritance	HP:0001423	0.0108825	1.96327	67	4	3	4152	ENSSSCG00000012252,ENSSSCG00000012251,ENSSSCG00000012262
