# Supplementary material for: Gestational heat stress alters skeletal muscle gene expression profiles and vascularity in fetal pigs in a sexually dimorphic manner
Source: J Anim Sci Biotechnol. 2022 Jul 15;13:76. doi: 10.1186/s40104-022-00730-2 (PMC9284688; doi:10.1186/s40104-022-00730-2)
Supplement: Supplementary file 3 — Additional file 3: Table S3. Full list of the GSEA results. [file 40104_2022_730_MOESM3_ESM.xlsx]

## Sheet: GSEA_REACTOME 
	Pathway	Pval	Padj	Log2err	ES	NES	Size	LeadingEdge
1	REACTOME_INTERLEUKIN_3_INTERLEUKIN_5_AND_GM_CSF_SIGNALING	7.55e-06	0.00638733	0.610527	-0.65577	-2.08962	39	c("LYN", "UBB", "GAB2", "YES1", "JAK1", "YWHAZ", "IL2RG", "PTPN11", "SOS1", "STAT5B", "PIK3CB", "UBC", "CRKL", "CBL", "BLNK", "CRK", "PRKACA")
2	REACTOME_CALNEXIN_CALRETICULIN_CYCLE	6.8e-05	0.0287629	0.538434	-0.682234	-1.96035	25	c("AMFR", "GANAB", "SEL1L", "UBB", "UGGT1", "RNF139", "SYVN1", "RNF5", "CANX", "UBC", "OS9", "EDEM3", "PRKCSH", "MARCHF6")
3	REACTOME_N_GLYCAN_TRIMMING_IN_THE_ER_AND_CALNEXIN_CALRETICULIN_CYCLE	0.000188198	0.0494874	0.518848	-0.617725	-1.89086	33	c("AMFR", "GANAB", "SEL1L", "UBB", "UGGT1", "RNF139", "SYVN1", "RNF5", "CANX", "UBC", "OS9", "EDEM3", "RAD23B", "PRKCSH", "MARCHF6", "MOGS")
4	REACTOME_MAPK_FAMILY_SIGNALING_CASCADES	0.000352941	0.0494874	0.498493	-0.333515	-1.45434	260	c("BCL2L1", "MAPK1", "PSMD2", "IL6ST", "MAPK6", "PRKACB", "GOLGA7", "UBB", "BRAP", "SPTB", "CDC42", "SEPTIN7", "RASA3", "CAMK2D", "ERBB2", "PSMC2", "JAK1", "TNRC6B", "IL2RG", "RAC1", "PTPN11", "MET", "PSMA3", "AGO1", "PPP2R1B", "SOS1", "ZDHHC9", "KRAS", "MMP2", "PIK3CB", "RASGRP1", "PSMD6", "SHOC2", "PSMC6", "PSME4", "SPTBN1", "PSMD13", "SPTBN5", "NCAM1", "NF1", "UBC", "RAP1A", "CSK", "SPRED1", "…
5	REACTOME_FC_EPSILON_RECEPTOR_FCERI_SIGNALING	0.000453078	0.0494874	0.498493	-0.417031	-1.64129	119	c("MAPK1", "TAB2", "PSMD2", "LYN", "MAP2K4", "UBB", "GAB2", "BTRC", "MAPK9", "MALT1", "PSMC2", "AHCYL1", "RAC1", "CUL1", "IKBKB", "UBE2V1", "PSMA3", "SOS1", "KRAS", "PIK3CB", "MAPK8", "RASGRP1", "PSMD6", "PSMC6", "PSME4", "PSMD13", "UBC", "PSMB10", "PSMB6", "MAP3K1", "PRKCQ", "PPP3CA", "PPP3R1", "PSMC5", "UBE2D2", "NFKBIA", "PSMC3", "PSMD5", "NRAS", "PSMB2", "TRAF6")
6	REACTOME_SIGNALING_BY_INSULIN_RECEPTOR	0.000454079	0.0494874	0.498493	-0.537228	-1.81099	51	c("MAPK1", "PIK3C3", "GAB2", "ATP6V0A1", "ATP6V0A2", "PTPN11", "ATP6V1E1", "SOS1", "KRAS", "PIK3CB", "ATP6V1F", "ATP6V0D1", "INSR", "AKT2")
7	REACTOME_SIGNALING_BY_RECEPTOR_TYROSINE_KINASES	0.000504219	0.0494874	0.477271	-0.303119	-1.36913	412	c("MAPK1", "AP2M1", "TAB2", "PTPN1", "PIK3C3", "LYN", "ERBIN", "CTNNA1", "PRKACB", "CXCL12", "UBB", "LAMC1", "GAB2", "YES1", "CDC42", "ATP6V0A1", "POLR2D", "REST", "ROCK1", "FLT1", "ATP6V0A2", "HSP90AA1", "GGA3", "ERBB2", "MEF2C", "ROCK2", "AHCYL1", "AP2S1", "EGR1", "CTNND1", "IGF1", "PSENEN", "WWP1", "RALB", "AP2B1", "COL4A5", "RAC1", "STAT6", "LAMA2", "PTPN11", "CAV1", "MET", "LAMB1", "CHD4", "…
8	REACTOME_FLT3_SIGNALING	0.000508476	0.0494874	0.477271	-0.345673	-1.49506	232	c("BCL2L1", "MAPK1", "PIK3C3", "PSMD2", "GOLGA7", "UBB", "GAB2", "BRAP", "SPTB", "RASA3", "CAMK2D", "ERBB2", "PSMC2", "JAK1", "IL2RG", "PTPN11", "MET", "PSMA3", "PPP2R1B", "SOS1", "ZDHHC9", "KRAS", "STAT5B", "PIK3CB", "RASGRP1", "PSMD6", "SHOC2", "PSMC6", "PSME4", "SPTBN1", "PSMD13", "SPTBN5", "NCAM1", "NF1", "UBC", "RAP1A", "CSK", "SPRED1", "RANBP9", "PSMB10", "AKT2", "PSMB6", "PRKCQ", "BTC", "A…
9	REACTOME_RESOLUTION_OF_ABASIC_SITES_AP_SITES_	0.000526461	0.0494874	0.477271	0.635879	1.82272	35	c("POLD1", "MPG", "POLE4", "PNKP", "NTHL1", "RPA3", "XRCC1", "POLE", "RFC4", "LIG1", "RFC2", "FEN1", "MUTYH")
10	REACTOME_ASPARAGINE_N_LINKED_GLYCOSYLATION	0.000676374	0.055092	0.477271	-0.327508	-1.42815	260	c("MGAT1", "COG2", "AMFR", "DCTN1", "ST8SIA2", "NEU3", "SAR1B", "GANAB", "SEL1L", "ST6GALNAC6", "GFPT2", "UBB", "COG3", "UGGT1", "TMED10", "SPTB", "GOSR1", "DYNC1LI2", "ALG8", "USO1", "GOLGA2", "ARFGAP2", "ACTR1A", "RNF139", "SYVN1", "RNF5", "MANEA", "ANK3", "ANK2", "NEU1", "ST3GAL6", "CANX", "ARFGAP3", "MAN1A2", "ST3GAL1", "SEC23IP", "MCFD2", "CNIH1", "SEC22B", "COG5", "SPTBN1", "SPTBN5", "UBC",…
11	REACTOME_ER_QUALITY_CONTROL_COMPARTMENT_ERQC_	0.000740024	0.055092	0.477271	-0.699616	-1.89921	20	c("AMFR", "SEL1L", "UBB", "UGGT1", "RNF139", "SYVN1", "RNF5", "UBC", "OS9", "EDEM3", "MARCHF6")
12	REACTOME_BASE_EXCISION_REPAIR	0.000781446	0.055092	0.477271	0.573267	1.75366	48	c("POLD1", "MPG", "POLE4", "H2AX", "PNKP", "H2BC21", "NTHL1", "RPA3", "XRCC1", "POLE", "RFC4", "LIG1", "RFC2", "FEN1", "MUTYH")
13	REACTOME_SIGNALING_BY_INTERLEUKINS	0.000970722	0.06211	0.477271	-0.321777	-1.42113	301	c("BCL2L1", "MAPK1", "TAB2", "PSMD2", "BRWD1", "IL6ST", "RHOU", "LYN", "NKIRAS2", "MAP2K4", "UBB", "GAB2", "YES1", "CDC42", "SOD2", "BTRC", "MAPK9", "HSP90AA1", "HNRNPA2B1", "PSMC2", "MEF2C", "OSMR", "HSPA9", "JAK1", "YWHAZ", "IL2RG", "STAT6", "CUL1", "PELI1", "CCR2", "PTPN11", "CANX", "IKBKB", "UBE2V1", "CISH", "PSMA3", "CD36", "PPP2R1B", "SOS1", "MMP2", "MAPKAPK2", "STAT5B", "PIK3CB", "MAPK8", …
14	REACTOME_REGULATION_OF_SIGNALING_BY_CBL	0.00104241	0.06211	0.45506	-0.664592	-1.8511	22	c("LYN", "UBB", "YES1", "PIK3CB", "UBC", "CRKL", "CBL", "BLNK", "CRK")
15	REACTOME_HOST_INTERACTIONS_OF_HIV_FACTORS	0.00112239	0.06211	0.45506	-0.413759	-1.60621	112	c("AP2M1", "NDC1", "PSMD2", "RAE1", "AP1G1", "NUP37", "UBB", "RANBP2", "BTRC", "NUP35", "PSMC2", "AP2S1", "AP2B1", "RAC1", "PSMA3", "NUP98", "AP1B1", "PSMD6", "PSMC6", "PSME4", "PSMD13", "UBC", "RCC1", "PSMB10", "PSMB6", "ARF1", "NUP85", "PSIP1", "PSMC5", "AP1S1", "TPR", "CUL5", "PSMC3", "PSMD5", "PSMB2", "NUP205", "NUP88", "PSMD12")
16	REACTOME_PROCESSING_OF_CAPPED_INTRON_CONTAINING_PRE_MRNA	0.00117466	0.06211	0.45506	-0.349281	-1.48677	213	c("NDC1", "DDX23", "SNW1", "RAE1", "HNRNPC", "HNRNPK", "NUP37", "RANBP2", "POLR2D", "PRPF8", "NXF1", "DHX38", "NUP35", "FYTTD1", "DNAJC8", "HNRNPA2B1", "CASC3", "PRPF6", "CDC5L", "HNRNPD", "SF3B2", "WBP4", "CSTF3", "SUGP1", "CSTF2", "WDR33", "NUP98", "CRNKL1", "POLR2B", "SRRM1", "SRSF3", "CSTF1", "SNRNP35", "LSM6", "PRPF40A", "POLDIP3", "DHX9", "MAGOH", "EIF4A3", "PTBP1", "METTL3", "EFTUD2", "DDX…
17	REACTOME_SIGNALING_BY_MET	0.00127046	0.063224	0.45506	-0.458554	-1.64732	71	c("PTPN1", "UBB", "LAMC1", "GGA3", "RAC1", "LAMA2", "PTPN11", "MET", "LAMB1", "SOS1", "KRAS", "EPS15", "LAMC2", "DOCK7", "UBC", "CRKL", "RAP1A", "RANBP9", "CBL", "PTPRJ", "USP8", "CRK", "LRIG1", "STAM", "PTK2", "LAMA3", "NRAS", "ITGA3", "RANBP10", "ITGB1", "ITGA2", "PIK3CA", "LAMA4")
18	REACTOME_HIV_INFECTION	0.00136001	0.0639207	0.45506	-0.343568	-1.45185	199	c("AP2M1", "NDC1", "LIG4", "GTF2B", "PSMD2", "RAE1", "AP1G1", "NUP37", "UBB", "RANBP2", "POLR2D", "BTRC", "NUP35", "PSMC2", "AP2S1", "SUPT4H1", "TAF7", "RNGTT", "AP2B1", "RAC1", "GTF2H3", "VPS4A", "PSMA3", "NUP98", "POLR2B", "AP1B1", "VPS4B", "PSMD6", "GTF2H1", "PSMC6", "PSME4", "PSMD13", "CXCR4", "UBC", "CHMP3", "NMT1", "RCC1", "PSMB10", "PSMB6", "XRCC5", "ARF1", "VTA1", "NUP85", "PSIP1", "PSMC5…
19	REACTOME_SARS_COV_INFECTIONS	0.001439	0.0640732	0.45506	-0.462847	-1.69116	76	c("NR3C1", "AP2M1", "MGAT1", "PIK3C3", "ATP1A1", "MAP1LC3B", "GANAB", "UBB", "GSK3A", "ROCK1", "PARP6", "ROCK2", "AP2S1", "GALNT1", "ITGA4", "JAK1", "AP2B1", "CANX", "ST3GAL1", "TBK1", "UBC", "CHMP3", "COMT")
20	REACTOME_NUCLEAR_PORE_COMPLEX_NPC_DISASSEMBLY	0.00182249	0.0730143	0.45506	-0.56911	-1.74512	34	c("NDC1", "RAE1", "NUP37", "RANBP2", "NEK9", "NUP35", "NUP98", "NUP85", "TPR", "NUP205", "NUP88", "NEK7", "NUP50")
21	REACTOME_DEGRADATION_OF_GLI1_BY_THE_PROTEASOME	0.00192479	0.0730143	0.45506	-0.491332	-1.67136	53	c("PSMD2", "PRKACB", "UBB", "BTRC", "PSMC2", "CUL1", "PSMA3", "PSMD6", "PSMC6", "PSME4", "ITCH", "PSMD13", "UBC", "PSMB10", "PSMB6", "PRKACA", "PSMC5", "PSMC3", "PSMD5", "PSMB2", "PSMD12", "PSMD1", "PSME3")
22	REACTOME_ABC_FAMILY_PROTEINS_MEDIATED_TRANSPORT	0.00192862	0.0730143	0.45506	-0.454437	-1.67936	79	c("PSMD2", "SEL1L", "ABCF1", "UBB", "ABCG4", "ABCA9", "ABCA8", "PSMC2", "RNF5", "PSMA3", "PSMD6", "EIF2S1", "PSMC6", "PSME4", "ABCA6", "PSMD13", "UBC", "OS9", "ABCC5", "PSMB10", "PSMB6", "ABCB10", "ABCD3", "PSMC5", "PSMC3", "PSMD5", "PSMB2", "PSMD12", "ERLIN2", "PSMD1", "PSME3", "PEX3")
23	REACTOME_COPI_MEDIATED_ANTEROGRADE_TRANSPORT	0.00209129	0.0730143	0.431708	-0.434353	-1.6115	86	c("COG2", "DCTN1", "COG3", "TMED10", "SPTB", "GOSR1", "DYNC1LI2", "USO1", "GOLGA2", "ARFGAP2", "ACTR1A", "ANK3", "ANK2", "ARFGAP3", "COG5", "SPTBN1", "SPTBN5", "COPB2", "TMED9", "ARF1", "GOLGB1", "GBF1", "ARCN1", "KDELR2", "NSF", "TMEM115", "KDELR1", "DCTN3", "CAPZA1", "DYNC1H1")
24	REACTOME_ACTIVATION_OF_THE_PRE_REPLICATIVE_COMPLEX	0.00215087	0.0730143	0.431708	0.632791	1.7647	30	c("POLE4", "CDT1", "RPA3", "POLE", "MCM6", "MCM5", "ORC3", "GMNN", "PRIM2", "ORC1", "CDC7", "ORC6", "MCM4", "POLA2", "DBF4")
25	REACTOME_GLYCOLYSIS	0.00215763	0.0730143	0.431708	-0.479094	-1.6666	60	c("NDC1", "RAE1", "NUP37", "PRKACB", "RANBP2", "NUP35", "BPGM", "PFKFB4", "PPP2R1B", "NUP98", "PFKFB3", "HK1", "GPI", "PRKACA", "NUP85", "TPR", "NUP205", "NUP88", "ENO3", "PPP2CB", "TPI1", "NUP50")
26	REACTOME_DNA_STRAND_ELONGATION	0.0024171	0.0786487	0.431708	0.617556	1.72668	31	c("POLD1", "GINS2", "RPA3", "RFC4", "LIG1", "RFC2", "FEN1", "MCM6", "MCM5", "PRIM2", "MCM4", "POLA2", "GINS4", "GINS3", "PRIM1", "GINS1", "PCNA")
27	REACTOME_ASSEMBLY_OF_COLLAGEN_FIBRILS_AND_OTHER_MULTIMERIC_STRUCTURES	0.00256683	0.0804274	0.431708	0.567435	1.74002	49	c("PLEC", "PXDN", "COL18A1", "COL6A2", "COL4A2", "COL6A1", "COL9A3", "LOXL1", "COL5A1")
28	REACTOME_EPHB_MEDIATED_FORWARD_SIGNALING	0.00304884	0.0921186	0.431708	-0.555261	-1.73428	36	c("LYN", "YES1", "CDC42", "ROCK1", "ACTR2", "ROCK2", "LIMK2", "RAC1", "WASL", "ARHGEF28", "ARPC5", "RHOA", "EPHB2", "ITSN1", "PTK2")
29	REACTOME_DISEASES_OF_SIGNAL_TRANSDUCTION_BY_GROWTH_FACTOR_RECEPTORS_AND_SECOND_MESSENGERS	0.00327248	0.0954661	0.431708	-0.296014	-1.31302	335	c("MAPK1", "SNW1", "PSMD2", "TGFBR1", "LYN", "ERBIN", "AGGF1", "SEL1L", "UBB", "ZMYM2", "GAB2", "BRAP", "YES1", "GSK3A", "POLR2D", "MIB1", "TGFBR2", "QKI", "CAMK2D", "WDR48", "HSP90AA1", "ERBB2", "PSMC2", "AMER1", "KAT2B", "STRN", "APC", "SND1", "MAML1", "PSENEN", "SYVN1", "FOXO4", "TNKS2", "SMAD4", "HDAC9", "RAC1", "CUL1", "PTPN11", "MET", "APH1A", "PSMA3", "ZFYVE9", "PPP2R1B", "KDR", "MTOR", "S…

## Sheet: GSEA_KEGG
	Pathway	Pval	Padj	Log2err	ES	NES	Size	LeadingEdge
1	KEGG_JAK_STAT_SIGNALING_PATHWAY	3.32e-05	0.00521488	0.557332	-0.513304	-1.8993	81	c("BCL2L1", "IL6ST", "PIAS1", "OSMR", "JAK1", "SOCS7", "CCND2", "IFNAR1", "IL2RG", "STAT6", "PTPN11", "LEPR", "CISH", "SOS1", "STAT5B", "PIK3CB", "PIAS3", "EP300", "GHR", "SPRED1", "CBL", "AKT2", "IFNGR1", "EPOR", "LIFR", "STAM", "TYK2", "JAK3")
2	KEGG_ADHERENS_JUNCTION	0.0001624	0.0127484	0.518848	-0.505546	-1.79663	69	c("MAPK1", "PTPN1", "TGFBR1", "PTPRM", "CSNK2A1", "CTNNA1", "YES1", "CDC42", "NLK", "TGFBR2", "PARD3", "ERBB2", "CTNND1", "SMAD4", "RAC1", "PTPRB", "MET", "WASL", "INSR", "EP300", "LMO7", "RHOA", "PTPRJ", "IGF1R")
3	KEGG_DNA_REPLICATION	0.0003464	0.0181283	0.498493	0.668641	1.84215	31	c("POLD1", "POLE4", "RNASEH2C", "RPA3", "POLE", "RFC4", "LIG1", "RFC2", "FEN1", "RNASEH1", "MCM6", "MCM5", "PRIM2", "RNASEH2B", "MCM4", "POLA2")
4	KEGG_EPITHELIAL_CELL_SIGNALING_IN_HELICOBACTER_PYLORI_INFECTION	0.00065619	0.0257554	0.477271	-0.535009	-1.81223	49	c("LYN", "MAP2K4", "CDC42", "ATP6V0A1", "MAPK9", "ATP6V0A2", "RAC1", "PTPN11", "MET", "IKBKB", "ATP6V1E1", "ATP6V1F", "ATP6V0D1", "MAPK8", "CSK", "CASP3", "MAPK14", "GIT1", "NFKBIA", "ATP6V1C1", "JAM3", "ADAM17")

## Sheet: GSEA_TFT
	Transcription factor targets	Pal	Padj	Log2err	ES	NES	Size	LeadingEdge
1	YNGTTNNNATT_UNKNOWN	2.53e-07	0.000192573	0.674963	-0.388057	-1.6938	282	c("TAB2", "ACACA", "COG2", "NIPBL", "EAPP", "EDA", "BCL9", "AMFR", "ACSL4", "KIF13A", "DCTN1", "SORBS2", "CDC25A", "UGGT1", "FAM53C", "ZNF148", "DMD", "WDTC1", "DAAM1", "TFDP2", "ZNF638", "HIPK1", "PPP1R3A", "CYRIA", "EXOC4", "CTNND1", "RSF1", "PLAGL2", "LIMK2", "PELO", "CPEB4", "SMURF2", "EHD4", "CA10", "PDZRN4", "JMJD1C", "MYOG", "CSTF1", "ACADSB", "OSBPL9", "CYP26B1", "KANSL1L", "CAVIN2", "CAP…
2	PGM3_TARGET_GENES	1.98e-06	0.000752788	0.627257	0.485255	1.81471	209	c("TONSL", "SNRNP70", "PPP6R1", "FANCA", "TRAF2", "AP2A1", "MTG2", "MYDGF", "COMTD1", "KMT5C", "NCKAP5L", "STARD7", "ZNF276", "DMWD", "GDI2", "SNRNP25", "RELT", "UBALD2", "MIDN", "NOP14", "PLEKHH3", "RPL8", "TIGD5", "PDE6D", "FASN", "EXD3", "MROH1", "DIP2A", "NME6", "ATG16L2", "RARA", "HDGFL2", "DALRD3", "VPS9D1", "ZNF513", "APRT", "ISOC2", "DHX34", "MAPRE3", "TUBD1", "SRSF2", "CIC", "EEF1D", "SH…
3	PCGF1_TARGET_GENES	5.33e-06	0.00104314	0.610527	0.403555	1.59888	438	c("TONSL", "PLEC", "FSCN1", "SLC2A4RG", "RXRA", "CDKN1C", "ZNF324B", "ACAP3", "SSBP4", "POFUT2", "MIEF2", "PRR12", "BAIAP2", "VWA1", "PHLDA2", "CTBP1", "CASZ1", "NELFA", "MRPL11", "ZNF512B", "ARVCF", "RAB40B", "TEDC1", "USF2", "ZBTB46", "MIDN", "GLI4", "TRMT2A", "NDST1", "URGCP", "LRP10", "PPFIA3", "DUSP8", "SLC2A8", "REPIN1", "GINS2", "VPS37D", "PACSIN2", "NANOS1", "CTSD", "PITX3", "SLC6A8", "NR…
4	TCCATTKW_UNKNOWN	6.13e-06	0.00104314	0.610527	-0.409149	-1.72719	197	c("BCL2L1", "NR3C1", "NCAM2", "TAB2", "NR2C2", "CSDE1", "SEMA6A", "IL6ST", "MAPK6", "SUPT6H", "MAP3K20", "SDF2", "SORBS2", "ZMYM2", "STX6", "FAM53C", "SP3", "TFDP2", "NUCKS1", "CTNND1", "IGF1", "HIVEP1", "ATP5MC2", "SETD2", "RNF111", "PNRC2", "BPTF", "ZNF281", "VAMP3", "CSTF1", "ITCH", "RFX3", "PPP1R12A", "SPRED1", "SZRD1", "ANKMY2", "DLG3", "ZNF664", "TACC1", "PHF8", "ZNF502", "CHD2", "IGF2BP1",…
5	ZNF436_TARGET_GENES	6.86e-06	0.00104314	0.610527	0.43152	1.66569	307	c("RAI1", "FSCN1", "NDUFB10", "PIM3", "TRAF2", "SREBF1", "LRRC45", "NUDT14", "PPARGC1B", "NELFA", "YIF1B", "SEPTIN9", "TEDC1", "CD81", "PRR5", "SLC38A10", "TMEM132A", "CXXC5", "PIDD1", "RHBDF1", "CTSD", "CROCC", "PROSER2", "PAK4", "BEGAIN", "LOXL1", "DACT3", "TRAPPC9", "SHKBP1", "GAMT", "FAM83G", "NELFB", "APRT", "MAP3K10", "LZTS3", "TMEM59L", "CATSPERG", "POLM", "TSC2", "GPR137", "IGFBP6", "GFER…
6	ATF5_TARGET_GENES	1.69e-05	0.00175544	0.57561	-0.349623	-1.55365	329	c("RINT1", "LNPEP", "ATP13A3", "HNRNPUL2-BSCL2", "HNRNPUL2", "CEP120", "ARID1A", "TCP11L2", "SEL1L", "THAP2", "UBB", "TMED10", "POC1B", "GOSR1", "TGFBR2", "PJA2", "TXNRD1", "MFAP1", "TTC17", "HSP90AA1", "HNRNPA2B1", "ZNF638", "MEF2C", "TNPO1", "ANAPC7", "WDR92", "NUCKS1", "EFCAB14", "LRRC66", "PLEKHA1", "AZIN1", "YWHAZ", "DDX21", "RNF111", "PNRC2", "SPATS2L", "SYS1", "CRYBG1", "XPR1", "ZZZ3", "PW…
7	CHAMP1_TARGET_GENES	1.75e-05	0.00175544	0.57561	-0.443716	-1.77596	133	c("FAM98B", "MSANTD4", "NOC3L", "LRBA", "MAPK6", "SECISBP2L", "UBR3", "GFM1", "GSTCD", "RMND5A", "RPRD1A", "ZNF148", "DET1", "ARHGEF12", "SLC25A15", "RNF216", "LAMB1", "MED4", "RESF1", "SEC22B", "GPBP1", "PSMD6", "DOCK7", "CRPPA", "TRIP4", "FAM133B", "VTA1", "SCAF4", "ZC3H13", "SNX11", "ENOSF1", "CENPC", "ANKRD17", "ZFPM2", "ZRANB2", "PRKD1", "ATR", "CDAN1", "GTF3C3", "EIF5A2", "KDM3B")
8	FOXG1_TARGET_GENES	1.85e-05	0.00175544	0.57561	-0.322878	-1.48449	442	c("FAF2", "TIGD2", "C5orf51", "UBXN2A", "CDC73", "IL6ST", "KRI1", "RTF1", "UROD", "BOD1L1", "TMEM87A", "MAPK6", "SCYL2", "SECISBP2L", "CEP120", "ARID1A", "CS", "AHNAK", "DAXX", "UBP1", "THAP2", "FUT11", "MBTD1", "TM9SF4", "KANSL1", "FBXO33", "AFTPH", "KIAA1109", "TMED10", "POC1B", "RANBP2", "SOD2", "DCAF7", "SEPTIN7", "CERT1", "CHORDC1", "DET1", "SPRYD4", "HNRNPA2B1", "OAZ2", "PSMC2", "PARP6", "D…
9	F10_TARGET_GENES	2.67e-05	0.00222647	0.57561	-0.393551	-1.66052	202	c("NCAM2", "ACACA", "TAPT1", "LRBA", "SETBP1", "UBE2Z", "PHLDB2", "ATP6V0A1", "QKI", "DMD", "ZC3H6", "VPS33A", "PARD3", "ARHGEF12", "SALL2", "ARHGAP5", "DHX32", "HMGCS1", "VPS41", "STARD4", "LTBP1", "ARHGAP24", "JMJD1C", "PDGFC", "RBM28", "MYO6", "SPART", "NCAM1", "CXCR4", "CDK12", "INTS5", "AGAP1", "AAR2", "CREB3L2", "GLUL", "SLC44A1", "IGF1R", "RNF150", "CYFIP2", "ELOVL6", "PHIP", "ANKRD40", "N…
10	HSD17B8_TARGET_GENES	2.93e-05	0.00222647	0.57561	0.389131	1.54081	441	c("HMGB2", "CHTF18", "NSD2", "POLD1", "GTSE1", "ZFYVE21", "CDKN2C", "LRRC45", "KMT5C", "TEDC1", "MYBL2", "SPC24", "TACC3", "IER5L", "RPUSD1", "H2AX", "NAP1L4", "UBE2C", "FBXO5", "GINS2", "PCNT", "MND1", "CDCA3", "RAD51", "EPHA5", "KIF22", "TENT5B", "MRPL57", "TRIP13", "CDKN2D", "COX8A", "HOXB3", "DOLPP1", "TMEM129", "DUT", "HOXA3", "BRD9", "FAM83D", "TEDC2", "KIF18B", "PBK", "UBE2T", "AARS2", "KI…
11	RGAANNTTC_HSF1_01	0.000167534	0.0115751	0.518848	-0.32776	-1.46762	336	c("TAB2", "EIF4G2", "BCL9", "PPM1D", "AHCTF1", "IL6ST", "CCDC126", "ARMCX3", "UBR3", "TRDN", "BMPR2", "PPID", "DMD", "PLOD1", "CHORDC1", "PIP5K1A", "SPAG9", "HNRNPA2B1", "PARP6", "MEF2C", "RPRD2", "HIPK1", "PIKFYVE", "HSPB8", "UMODL1", "RSF1", "STX12", "PSENEN", "WWP1", "USP34", "COL4A5", "DMTF1", "SETD2", "SLC35F3", "FAP", "EPG5", "RNF144B", "CISH", "PSD3", "CYLD", "PPT2", "NTF4", "GPBP1", "SRP5…
12	MEF2_Q6_01	0.000228721	0.0144856	0.518848	-0.36289	-1.53081	203	c("PRKAA2", "NIPBL", "DCTN1", "LYN", "TRDN", "HIPK3", "TMEM127", "KTN1", "NLK", "DMD", "LRRC8C", "HIPK1", "FOXP1", "CNST", "PLAGL2", "GPR27", "CIAO1", "GABARAPL2", "FILIP1", "WBP4", "CAPN3", "FXR1", "TMEM182", "RHOBTB1", "MYOG", "CAMK1", "RFX3", "CDC42EP3", "PI15", "SLC44A1", "MITF", "MYO9A", "TRAK2", "ANKMY2", "RNF145", "ARL6IP5", "SLC8A3", "TEF", "AKR1B1", "MBNL2", "HJV", "ITGA7", "ADAMTS12", "…
13	HSF1_01	0.000282984	0.0155951	0.498493	-0.371842	-1.55917	188	c("TAB2", "NR2C2", "BCL9", "CCDC126", "TRDN", "BMPR2", "STIM2", "DMD", "CHORDC1", "PIP5K1A", "HNRNPA2B1", "RPRD2", "HIPK1", "PIKFYVE", "HSPB8", "UMODL1", "STX12", "RNF5", "SETD2", "FAP", "CISH", "CYLD", "PPT2", "GPBP1", "SRP54", "KRIT1", "FLNC", "ABCC5", "TNPO3", "GPR17", "MAPK14", "ATG13", "FBXW4", "RAB6B", "HSPA8", "DNAJB5", "PRKAG1", "VASH1", "ZFX", "BCL6", "MBNL2", "TMEM131L", "LUZP1", "TMEM1…
14	MYB_Q5_01	0.000287278	0.0155951	0.498493	-0.366162	-1.53938	200	c("FAF2", "LIG4", "LNPEP", "TOR1AIP1", "CSDE1", "ING3", "XPO7", "B3GALT2", "RASA3", "DMD", "PIAS1", "SPAG9", "KAT6A", "OAZ2", "DDR2", "RPRD2", "UBE2H", "AFF4", "HSPA9", "CCND2", "SYVN1", "SPOCK2", "USP5", "CAPN11", "SEMA6D", "G3BP2", "HEBP1", "FAP", "CANX", "MIDEAS", "LTBP1", "CCDC171", "CDK14", "VAPA", "KLF12", "RFX3", "R3HCC1L", "BDNF", "WIPI1", "GNL1", "FRAS1", "PRKACA", "SLC9A7", "KLF5", "PRU…
15	TGACATY_UNKNOWN	0.000329306	0.0166849	0.498493	-0.291417	-1.34074	474	c("NR3C1", "PTPN1", "TGFBR1", "SNX12", "SLK", "TET2", "PLCE1", "BIRC6", "SEL1L", "BMPR2", "MBNL1", "HECTD1", "GAB2", "STX6", "FAM53C", "HBS1L", "DCAF7", "RASA3", "HERC2", "TTBK2", "NONO", "TTC17", "DMD", "WDTC1", "ATG12", "DAAM1", "TFDP2", "VKORC1L1", "BMI1", "MSRB3", "PARP6", "MEF2C", "AKAP12", "HIPK1", "PPP1R3A", "CTNND1", "IGF1", "ZRANB1", "ZFP91", "PPFIBP1", "SPOCK2", "MYOT", "HNRNPD", "COL4A…
16	YKACATTT_UNKNOWN	0.000431471	0.0194747	0.498493	-0.350352	-1.49076	217	c("NR3C1", "PTPN1", "EAPP", "SNX12", "BIRC6", "SEL1L", "BMPR2", "TMED5", "GLYR1", "DMD", "ATG12", "TFDP2", "ZNFX1", "MEF2C", "IGF1", "ZFP2", "ZFR", "VPS41", "MPZL1", "DDX47", "PDZD2", "LTBP1", "CYLD", "MRPL54", "PDZRN4", "ARHGAP24", "KLF12", "PSME4", "KIF13B", "HMBOX1", "MYH8", "DPF2", "MBIP", "CAVIN2", "CDC42EP3", "PPTC7", "CABLES1", "RELCH", "RAB8B", "ENOX2", "GIT1", "BDNF", "EIF4A2", "PRKAG1",…
17	HES4_TARGET_GENES	0.000435618	0.0194747	0.498493	-0.300012	-1.38291	466	c("FBXL17", "FEM1B", "DDX23", "ARL5A", "ZHX1", "ARIH2", "TMEM87A", "GFM1", "AHNAK", "NUP37", "THRAP3", "CIPC", "GSTCD", "DYRK2", "NBR1", "ZNF791", "UGGT1", "AMD1", "SOD2", "C9orf85", "IARS1", "CERT1", "NUP35", "WDTC1", "UBAP2L", "SPRYD4", "SLC35B4", "PPIL2", "VPS26B", "RPRD2", "TNPO1", "C2orf49", "AHCYL1", "KAT5", "STX12", "DCUN1D4", "ZDHHC6", "CCND2", "ZFP2", "CAST", "ZFP91", "ZFP91-CNTF", "ETF1…
18	IGLV5_37_TARGET_GENES	0.000558262	0.0235711	0.477271	0.373882	1.46516	383	c("SH3TC1", "NUMA1", "PLEC", "FSCN1", "SLC2A4RG", "ACAP3", "SSBP4", "CASKIN2", "RNF166", "LRATD1", "NSG1", "GPSM1", "DMAP1", "LSP1", "SHANK2", "RCOR2", "MBOAT7", "CCDC187", "TBL3", "SRPK3", "IGF2", "GSE1", "NDST1", "LMNA", "TAFA5", "AGAP3", "STXBP1", "TMEM240", "TENT4A", "EXD3", "COL9A3", "MN1", "MYC", "BEGAIN", "CLEC11A", "DACT3", "LAT2", "LARGE2", "ATXN2L", "RARA", "HES6", "EXOC3L4", "NFATC1", …
19	H1_6_TARGET_GENES	0.000625609	0.0250243	0.477271	0.378557	1.47392	349	c("EMC10", "AURKAIP1", "FLCN", "SNRNP70", "GPT", "RHBDD3", "CASKIN2", "PRR12", "SCAND1", "KMT5C", "NFKBIB", "ALG12", "TEDC1", "CD81", "ZBTB46", "LAMP1", "ZNF524", "GSE1", "SPG7", "PPP1R12C", "CORO7", "GNA12", "PACS2", "PDE6D", "CROCC", "TXNDC15", "NRBP2", "SETD3", "FLOT1", "B3GNTL1", "TMEM147", "EPSTI1", "RTEL1-TNFRSF6B", "RTEL1", "SHKBP1", "RPL13", "ZNF783", "WDR27", "MARK4", "KCNG1", "FIZ1", "M…
20	SMTTTTGT_UNKNOWN	0.000705814	0.0258658	0.477271	-0.318268	-1.41215	315	c("DDX3X", "TAB2", "EIF4G2", "NIPBL", "HNRNPC", "MAPK6", "ETS2", "BMPR2", "SLC38A2", "MBNL1", "GFPT2", "ZMYM2", "NIN", "FAM53C", "GLYR1", "SP3", "QKI", "DMD", "PIAS1", "DAAM1", "SIN3A", "ATRX", "ZNF638", "MED13", "FOXP1", "ARID4A", "ZNF436", "BMX", "IGF1", "KIF1B", "RRAS2", "NF2", "PNRC2", "CPEB4", "MTUS1", "WBP4", "ZNF706", "LTBP1", "MAPKAPK2", "SLC7A1", "CTTNBP2NL", "SRSF3", "KLF12", "NF1", "CX…
21	DLX2_TARGET_GENES	0.000714712	0.0258658	0.477271	-0.360208	-1.50788	187	c("MAPK6", "CEP120", "AGPS", "PJA2", "AP4E1", "TMOD3", "MEF2C", "PDHX", "DNTTIP2", "ARHGAP32", "ANAPC7", "ZNF106", "SEPTIN8", "DCUN1D4", "EFCAB14", "LRRC66", "CLCN3", "ANK3", "TDP2", "ALDH18A1", "SPATS2L", "MPZL1", "SEMA3C", "ASTE1", "STARD4", "LTBP1", "JMJD1C", "RPL35A", "TMCC1", "LMO7", "PHF12", "AKAP9", "RAB13", "ILRUN", "ITGB5", "CIB1", "KAZN", "RNF145", "GLRX", "NAALADL2", "YAP1", "VCPIP1", …
22	MSX1_TARGET_GENES	0.000919605	0.0317682	0.477271	-0.373888	-1.52131	156	c("ERGIC2", "RBM15", "CEP120", "THAP2", "NCOA4", "AGPS", "SEPTIN7", "QKI", "USO1", "TTC21B", "TMOD3", "MEF2C", "CDC5L", "EFCAB14", "SMG5", "TDP2", "YWHAZ", "SLC39A9", "ERCC6L2", "LTBP1", "ZZZ3", "COG5", "CLPB", "RPL35A", "CDK12", "PEAK1", "ITGB5", "POLR1C", "MAPK14", "ITGB6", "GLRX", "C6orf89", "EGF", "ANKFY1", "TPR", "KLF5", "TMEM209", "DUS4L", "HMGCR", "DLD", "PSMD5", "BCAS3", "SETD5", "RC3H2")
23	NFMUE1_Q6	0.00113927	0.0376454	0.45506	-0.338664	-1.44103	217	c("EIF4G2", "PPP1R15B", "GIGYF2", "NKIRAS2", "CIPC", "ZZEF1", "ZMYM2", "SEPTIN7", "UBIAD1", "REST", "CERT1", "RPAP1", "SMC3", "BMI1", "RPRD2", "NSD1", "ESCO1", "MED1", "MAML1", "TNKS2", "ZFP91", "ATP5MC2", "EXT1", "HNRNPD", "ATF4", "RAC1", "RBM15B", "SLC39A9", "ASH1L", "EIF3A", "AP3D1", "TSC1", "WASL", "WDR33", "XPR1", "SRRM1", "PIAS3", "EP300", "RPL35A", "POLK", "C2CD5", "DNAJC7", "RIOK3", "CBX5…
24	EMX1_TARGET_GENES	0.00119791	0.037934	0.45506	-0.367844	-1.52089	175	c("NR3C1", "C21orf91", "TAX1BP1", "MAPK6", "ERC1", "CSNK2A1", "BABAM2", "SLC38A2", "LRPPRC", "NIN", "FAM53C", "SMC3", "PSMC2", "PDS5A", "ROCK2", "UEVLD", "SYVN1", "NNT", "RRAS2", "ANK3", "USP34", "COPS5", "EVI5", "SPATS2L", "SEMA3C", "MLH3", "SP1", "GRIPAP1", "GET3", "ATAD2B", "ZDHHC5", "RTN4", "ANKRD13A", "VTA1", "ANKMY2", "ARL6IP5", "EIF4A2", "WASF2", "EGF", "KLF5", "BCL6", "DIPK1A", "USP3", "D…
25	PR_02	0.00127425	0.0387373	0.45506	-0.423395	-1.64996	105	c("NIPBL", "CCDC126", "NLK", "NSD1", "SRGN", "CPEB4", "RNF38", "EPG5", "CD36", "ITGA6", "SKIL", "FBXO9", "NDUFS1", "SPTBN1", "RANBP9", "RELCH", "BDNF", "CDKN1A", "DLG3", "BCL6", "LARP4", "FIGN", "TRIM63", "SYNCRIP", "PYGM", "CALCRL", "PDGFB", "ATF7IP", "PIGV", "ETS1", "LRRTM3", "ADCY6", "FRA10AC1", "KHDRBS1", "ZNF395", "LAMA4", "RWDD1", "ZMYND8")
26	GCCATNTTG_YY1_Q6	0.00134106	0.0392002	0.45506	-0.298089	-1.34549	389	c("DDX3X", "NR2C2", "EIF4G2", "PPP1R15B", "GIGYF2", "RAD21", "ING3", "ZNF318", "HNRNPC", "UBR3", "TET2", "AP1G1", "SLC39A7", "CIPC", "RAPGEF4", "UGGT1", "TMED10", "UBE2K", "KPNA6", "RPRD1A", "RPRD1B", "BTRC", "UBIAD1", "TTC17", "PIAS1", "ATRX", "PDS5B", "ZNF638", "CASC3", "FOXP1", "ARID4A", "CCND2", "CSE1L", "ZBTB40", "ATP5MC2", "PPP4R2", "KIF1B", "RNF5", "ATF4", "PNRC2", "NAPEPLD", "AP3D1", "TSC…
27	HDAC4_TARGET_GENES	0.00144486	0.0406702	0.45506	0.349519	1.39526	491	c("AURKAIP1", "METTL26", "ANKRD11", "INTS1", "SPSB3", "AP2A1", "RAP2B", "SCRIB", "RNF166", "CTBP1", "LRRC45", "LRP3", "TCEA2", "TELO2", "DMAP1", "PPP1R37", "SNAPC4", "FOXK1", "RAB40B", "SEPTIN9", "JRK", "LAMP1", "RCOR2", "GNPTG", "CTU2", "SPG7", "EVI5L", "PHF1", "ADD1", "NUBP2", "PEMT", "STK25", "CHCHD10", "TEPSIN", "TLR5", "IGSF8", "SLC22A23", "RER1", "COA1", "ZSCAN12", "NUDT16", "CPSF3", "CDCA3…
28	SOX5_01	0.00165929	0.0436739	0.45506	-0.345546	-1.46824	215	c("NR2C2", "C21orf91", "NIPBL", "AMFR", "PPM1D", "SEMA6A", "NFE2L2", "ZMYM2", "DENND2C", "EIF4EBP2", "WNK1", "TTC17", "TFDP2", "SPAG9", "KAT6A", "SOX6", "KDM5A", "TNKS2", "MYOT", "ANK3", "ANK2", "COL4A5", "G3BP2", "CPEB4", "BPTF", "WRAP53", "WASL", "INO80D", "PDZRN4", "RHOBTB1", "NCAM1", "ZBTB18", "RFX3", "TNPO3", "USP25", "DHX40", "SERINC3", "MAPK14", "LDB1", "MOSPD2", "DDX6", "HESX1", "MXI1", "…
29	NRF2_01	0.0016665	0.0436739	0.45506	-0.334472	-1.43299	233	c("BCL2L1", "FYCO1", "DHX8", "NIPBL", "TM2D3", "TMCO1", "ACP2", "DCUN1D3", "DAZAP2", "NKIRAS2", "DAXX", "PRKACB", "DPP8", "PHF23", "ARL5B", "ACTR2", "LZIC", "AKAP12", "AGL", "KAT5", "PSENEN", "SYVN1", "TNKS2", "EDC3", "HNRNPD", "CPEB4", "UBA1", "ACAD11", "EIF3D", "CTTNBP2NL", "EIF2S1", "ARPC5", "HMBOX1", "PSMD13", "NF1", "FBXO3", "DNAJC7", "TRIM44", "VPS53", "ZDHHC5", "MTMR2", "TOMM70", "SZRD1", …
30	TCCCRNNRTGC_UNKNOWN	0.00182105	0.0449414	0.45506	-0.347501	-1.45711	188	c("FYCO1", "NDC1", "DNAL1", "COX4I1", "USP16", "CCDC25", "SEL1L", "KRR1", "CSNK2A1", "NUTF2", "GSK3A", "SMG1", "UBL3", "PCM1", "CERT1", "CASC3", "NSD1", "EXOC4", "TMTC3", "NUDT13", "PLAGL2", "TMEM186", "AZIN1", "IPO7", "PNRC2", "CHD4", "RPP30", "BRMS1", "EYA4", "VAPA", "KHSRP", "HMBOX1", "POLK", "RHOQ", "NMT1", "EDEM3", "TMEM33", "RHOA", "C1GALT1C1", "RBM6", "MOSPD2", "RB1CC1", "ZNF664", "BDH2", …
31	AAAYRNCTG_UNKNOWN	0.00184216	0.0449414	0.45506	-0.312407	-1.3642	291	c("BCL2L1", "MGAT1", "EDA", "BCL9", "TM2D3", "DBNDD2", "AGGF1", "ARID1A", "TRDN", "SORBS2", "RAPGEF4", "SEPTIN7", "TTC17", "DMD", "DAAM1", "TFDP2", "VKORC1L1", "PDS5B", "CYBRD1", "CYRIA", "CER1", "ARID4A", "BMX", "IGF1", "MAML1", "FOXO4", "PLAGL2", "ZFP91", "PPP2R3A", "SPOCK2", "CAPN1", "COL4A5", "SEMA6D", "MTA2", "ERG28", "DYRK1A", "PRELP", "ANKRD12", "CSTF3", "STRN3", "LTBP1", "TMEM182", "PDZRN…
32	TERF1_TARGET_GENES	0.00189227	0.0449414	0.45506	-0.34655	-1.44329	183	c("SLC25A46", "KRI1", "MIEF1", "PRKACB", "BACH1", "PHLDB2", "CAMK2D", "ALG8", "FRRS1", "ACTR2", "MEF2C", "FOXP1", "IGF1", "UMODL1", "TMTC3", "TNRC6B", "TLK2", "COPS5", "NDRG2", "ST3GAL1", "SEPTIN2", "CDK14", "EPRS1", "BBX", "JMJD1C", "RSBN1", "ABI1", "GMFB", "TMCC1", "BSG", "EYA3", "RRAGC", "SORT1", "NSUN3", "TPP1", "SMG6", "TMX3", "MILR1", "DGUOK", "ARL6IP5", "TMX4", "TACC1")
33	STAT5A_04	0.00216224	0.0497971	0.431708	-0.360303	-1.47371	165	c("EDA", "BCL9", "PPP1R10", "ZEB2", "SCYL2", "MBNL1", "MLXIP", "AP4E1", "NONO", "DMD", "USO1", "FYTTD1", "MAPK9", "IGF1", "NEXN", "EXT1", "SETD2", "ERG28", "EHD4", "GPBP1", "JMJD1C", "NCAM1", "DPF2", "SAMD4A", "VIT", "BLNK", "ANKHD1", "ANKHD1-EIF4EBP3", "MITF", "IKZF4", "BDNF", "CMYA5", "MYH3", "ARFGEF1", "BZW1", "SYTL2", "PBX1", "ALDH1A2", "STAM", "ZFPM2", "PTPRD", "NRAS", "APBB2", "AIF1L", "FRY…
